# Supplementary material for: The Mouse Universal Genotyping Array: From Substrains to Subspecies
Source: G3 (Bethesda). 2015 Dec 18;6(2):263–79. doi: 10.1534/g3.115.022087 (PMC4751547; doi:10.1534/g3.115.022087)
Supplement: Supporting Information [file supp_g3.115.022087_TableS1.xlsx]

## Sheet: TableS1
Table S1 Sample manifest: list of 522 reference samples genotyped with GigaMUGA, of which 500 pass quality control.
Sample name	Sex	Group	Official name	Taxon	DNA prep	UNC SGCF	QC
BB_1430_F	F	C57BL sister strains	C57BL/6J	dom	HMW	TRUE	PASS
BB_1430_F_10004312002_R06C01	F	C57BL sister strains	C57BL/6J	dom	HMW	TRUE	FAIL
BB_8816_F	F	C57BL sister strains	C57BL/6J	dom	HMW	TRUE	PASS
BB_8816_F_10004312002_R12C01	F	C57BL sister strains	C57BL/6J	dom	HMW	TRUE	PASS
BB_8850_F	F	C57BL sister strains	C57BL/6J	dom	HMW	TRUE	PASS
BB_8850_F_10004312002_R08C01	F	C57BL sister strains	C57BL/6J	dom	HMW	TRUE	FAIL
BB_8857_M	M	C57BL sister strains	C57BL/6J	dom	HMW	TRUE	PASS
BB_8857_M_10004312002_R10C01	M	C57BL sister strains	C57BL/6J	dom	HMW	TRUE	FAIL
C57BL/10ScN	M	C57BL sister strains	C57BL/10ScN	#N/A	Jax	FALSE	PASS
C57BL/6CRmep1	M	C57BL sister strains	C57BL/6CR	dom	Jax	FALSE	PASS
C57BL/6NJm39418	M	C57BL sister strains	C57BL/6NJ	dom	Jax	FALSE	PASS
C57BL/6Tcmep14	M	C57BL sister strains	C57BL/6Tc	dom	Jax	FALSE	PASS
C57BL10ScSn	M	C57BL sister strains	C57BL/10ScSn	#N/A	Jax	FALSE	PASS
AB_0095_F	F	CC F1	(A/JxC57BL/6J)F1	#N/A	HMW	TRUE	PASS
AB_0095_F_10004312006_R04C02	F	CC F1	(A/JxC57BL/6J)F1	#N/A	HMW	TRUE	PASS
AC_M	M	CC F1	(A/Jx129S1/SvImJ)F1	#N/A	HMW	TRUE	PASS
AD_15423_F	F	CC F1	(A/JxNOD/ShiLtJ)F1	#N/A	HMW	TRUE	PASS
AD_15427_M	M	CC F1	(A/JxNOD/ShiLtJ)F1	#N/A	HMW	TRUE	PASS
AE_F	F	CC F1	(A/JxNZO/HlLtJ)F1	#N/A	HMW	TRUE	PASS
AE_F_10004312013_R04C01	F	CC F1	(A/JxNZO/HlLtJ)F1	#N/A	HMW	TRUE	PASS
AF_15765_M	M	CC F1	(A/JxCAST/EiJ)F1	#N/A	HMW	TRUE	PASS
AG_001_F	F	CC F1	(A/JxPWK/PhJ)F1	#N/A	HMW	TRUE	PASS
AG_006_M	M	CC F1	(A/JxPWK/PhJ)F1	#N/A	HMW	TRUE	PASS
AH_0030_F	F	CC F1	(A/JxWSB/EiJ)F1	#N/A	HMW	TRUE	PASS
BA_0297_M	M	CC F1	(C57BL/6JxA/J)F1	#N/A	HMW	TRUE	PASS
BA_0298_F	F	CC F1	(C57BL/6JxA/J)F1	#N/A	HMW	TRUE	PASS
BC_15775_M	M	CC F1	(C57BL/6Jx129S1/SvImJ)F1	#N/A	HMW	TRUE	PASS
BC_15775_M_10004312013_R12C02	M	CC F1	(C57BL/6Jx129S1/SvImJ)F1	#N/A	HMW	TRUE	PASS
BD_0018_F	F	CC F1	(C57BL/6JxNOD/ShiLtJ)F1	#N/A	HMW	TRUE	PASS
BD_0018_F_10004312014_R07C01	F	CC F1	(C57BL/6JxNOD/ShiLtJ)F1	#N/A	HMW	TRUE	PASS
BE_0016_F	F	CC F1	(C57BL/6JxNZO/HlLtJ)F1	#N/A	HMW	TRUE	PASS
BE_15853_M	M	CC F1	(C57BL/6JxNZO/HlLtJ)F1	#N/A	HMW	TRUE	PASS
BE_16_F	F	CC F1	(C57BL/6JxNZO/HlLtJ)F1	#N/A	HMW	TRUE	PASS
BF_0008_M	M	CC F1	(C57BL/6JxCAST/EiJ)F1	#N/A	HMW	TRUE	PASS
BF_0009_M	M	CC F1	(C57BL/6JxCAST/EiJ)F1	#N/A	HMW	TRUE	PASS
BF_0010_M	M	CC F1	(C57BL/6JxCAST/EiJ)F1	#N/A	HMW	TRUE	PASS
BF_16_F	F	CC F1	(C57BL/6JxCAST/EiJ)F1	#N/A	HMW	TRUE	PASS
BG_002_F	F	CC F1	(C57BL/6JxPWK/PhJ)F1	#N/A	HMW	TRUE	PASS
BG_005_M	M	CC F1	(C57BL/6JxPWK/PhJ)F1	#N/A	HMW	TRUE	PASS
BH_15714_M	M	CC F1	(C57BL/6JxWSB/EiJ)F1	#N/A	HMW	TRUE	PASS
BH_300_F	F	CC F1	(C57BL/6JxWSB/EiJ)F1	#N/A	HMW	TRUE	PASS
BH_302_M	M	CC F1	(C57BL/6JxWSB/EiJ)F1	#N/A	HMW	TRUE	PASS
CA__0056_F	F	CC F1	(129S1/SvImJxA/J)F1	#N/A	HMW	TRUE	PASS
CA_0053_M	M	CC F1	(129S1/SvImJxA/J)F1	#N/A	HMW	TRUE	PASS
CA_0058_M	M	CC F1	(129S1/SvImJxA/J)F1	#N/A	HMW	TRUE	PASS
CB_15914_M	M	CC F1	(129S1/SvImJxC57BL/6J)F1	#N/A	HMW	TRUE	PASS
CB_15916_F	F	CC F1	(129S1/SvImJxC57BL/6J)F1	#N/A	HMW	TRUE	PASS
CD_0052_M	M	CC F1	(129S1/SvImJxNOD/ShiLtJ)F1	#N/A	HMW	TRUE	PASS
CD_0061_F	F	CC F1	(129S1/SvImJxNOD/ShiLtJ)F1	#N/A	HMW	TRUE	PASS
CD_0063_F	F	CC F1	(129S1/SvImJxNOD/ShiLtJ)F1	#N/A	HMW	TRUE	PASS
CE_004_M	M	CC F1	(129S1/SvImJxNZO/HlLtJ)F1	#N/A	HMW	TRUE	PASS
CE_005_F	F	CC F1	(129S1/SvImJxNZO/HlLtJ)F1	#N/A	HMW	TRUE	PASS
CF_002_M	M	CC F1	(129S1/SvImJxCAST/EiJ)F1	#N/A	HMW	TRUE	PASS
CF_005_F	F	CC F1	(129S1/SvImJxCAST/EiJ)F1	#N/A	HMW	TRUE	PASS
CF_005_F_10004312016_R04C01	F	CC F1	(129S1/SvImJxCAST/EiJ)F1	#N/A	HMW	TRUE	PASS
CG_037_M	M	CC F1	(129S1/SvImJxPWK/PhJ)F1	#N/A	HMW	TRUE	PASS
CG_040_F	F	CC F1	(129S1/SvImJxPWK/PhJ)F1	#N/A	HMW	TRUE	PASS
CG_040_F_10004312016_R12C01	F	CC F1	(129S1/SvImJxPWK/PhJ)F1	#N/A	HMW	TRUE	PASS
CH_0008_M	M	CC F1	(129S1/SvImJxWSB/EiJ)F1	#N/A	HMW	TRUE	PASS
CH_0013_F	F	CC F1	(129S1/SvImJxWSB/EiJ)F1	#N/A	HMW	TRUE	PASS
CH_0014_F	F	CC F1	(129S1/SvImJxWSB/EiJ)F1	#N/A	HMW	TRUE	PASS
DA_0018_F	F	CC F1	(NOD/ShiLtJxA/J)F1	#N/A	HMW	TRUE	PASS
DA_15515_M	M	CC F1	(NOD/ShiLtJxA/J)F1	#N/A	HMW	TRUE	PASS
DB_0525_M	M	CC F1	(NOD/ShiLtJxC57BL/6J)F1	#N/A	HMW	TRUE	PASS
DB_0529_F	F	CC F1	(NOD/ShiLtJxC57BL/6J)F1	#N/A	HMW	TRUE	PASS
DC_0045_F	F	CC F1	(NOD/ShiLtJx129S1/SvImJ)F1	#N/A	HMW	TRUE	PASS
DE_0001_F	F	CC F1	(NOD/ShiLtJxNZO/HlLtJ)F1	#N/A	HMW	TRUE	PASS
DE_004_M	M	CC F1	(NOD/ShiLtJxNZO/HlLtJ)F1	#N/A	HMW	TRUE	PASS
DF_0200_F	F	CC F1	(NOD/ShiLtJxCAST/EiJ)F1	#N/A	HMW	TRUE	PASS
DF_M	M	CC F1	(NOD/ShiLtJxCAST/EiJ)F1	#N/A	HMW	TRUE	PASS
DG_004_M	M	CC F1	(NOD/ShiLtJxPWK/PhJ)F1	#N/A	HMW	TRUE	PASS
DH_0133_M	M	CC F1	(NOD/ShiLtJxWSB/EiJ)F1	#N/A	HMW	TRUE	PASS
DH_0135_M	M	CC F1	(NOD/ShiLtJxWSB/EiJ)F1	#N/A	HMW	TRUE	PASS
DH_141_F	F	CC F1	(NOD/ShiLtJxWSB/EiJ)F1	#N/A	HMW	TRUE	PASS
EA_0016_M	M	CC F1	(NZO/HlLtJxA/J)F1	#N/A	HMW	TRUE	PASS
EA_0023_F	F	CC F1	(NZO/HlLtJxA/J)F1	#N/A	HMW	TRUE	PASS
EB_15682_M	M	CC F1	(NZO/HlLtJxC57BL/6J)F1	#N/A	HMW	TRUE	PASS
EC_0013_M	M	CC F1	(NZO/HlLtJx129S1/SvImJ)F1	#N/A	HMW	TRUE	PASS
EC_0015_F	F	CC F1	(NZO/HlLtJx129S1/SvImJ)F1	#N/A	HMW	TRUE	PASS
ED_0042_F	F	CC F1	(NZO/HlLtJxNOD/ShiLtJ)F1	#N/A	HMW	TRUE	PASS
ED_0042_F_10004312016_R04C02	F	CC F1	(NZO/HlLtJxNOD/ShiLtJ)F1	#N/A	HMW	TRUE	PASS
EH_15870_M	M	CC F1	(NZO/HlLtJxWSB/EiJ)F1	#N/A	HMW	TRUE	PASS
EH_15876_F	F	CC F1	(NZO/HlLtJxWSB/EiJ)F1	#N/A	HMW	TRUE	PASS
FA_002_F	F	CC F1	(CAST/EiJxA/J)F1	#N/A	HMW	TRUE	PASS
FA_0021_F	F	CC F1	(CAST/EiJxA/J)F1	#N/A	HMW	TRUE	PASS
FA_0022_F	F	CC F1	(CAST/EiJxA/J)F1	#N/A	HMW	TRUE	PASS
FC_102_F	F	CC F1	(CAST/EiJx129S1/SvImJ)F1	#N/A	HMW	TRUE	PASS
FD_001_M	M	CC F1	(CAST/EiJxNOD/ShiLtJ)F1	#N/A	HMW	TRUE	PASS
FD_007_F	F	CC F1	(CAST/EiJxNOD/ShiLtJ)F1	#N/A	HMW	TRUE	PASS
FE_0014_M	M	CC F1	(CAST/EiJxNZO/HlLtJ)F1	#N/A	HMW	TRUE	PASS
FE_0019_F	F	CC F1	(CAST/EiJxNZO/HlLtJ)F1	#N/A	HMW	TRUE	PASS
FE_0020_M	M	CC F1	(CAST/EiJxNZO/HlLtJ)F1	#N/A	HMW	TRUE	PASS
FE_0022_F	F	CC F1	(CAST/EiJxNZO/HlLtJ)F1	#N/A	HMW	TRUE	PASS
FG_002_F	F	CC F1	(CAST/EiJxPWK/PhJ)F1	#N/A	HMW	TRUE	PASS
FG_021_M	M	CC F1	(CAST/EiJxPWK/PhJ)F1	#N/A	HMW	TRUE	PASS
FH_001_M	M	CC F1	(CAST/EiJxWSB/EiJ)F1	#N/A	HMW	TRUE	PASS
FH_015_F	F	CC F1	(CAST/EiJxWSB/EiJ)F1	#N/A	HMW	TRUE	PASS
FH_015_F_10004312018_R07C01	F	CC F1	(CAST/EiJxWSB/EiJ)F1	#N/A	HMW	TRUE	PASS
GA_15760_M	M	CC F1	(PWK/PhJxA/J)F1	#N/A	HMW	TRUE	PASS
GA_15760_M_10004312013_R07C02	M	CC F1	(PWK/PhJxA/J)F1	#N/A	HMW	TRUE	PASS
GB_005_M	M	CC F1	(PWK/PhJxC57BL/6J)F1	#N/A	HMW	TRUE	PASS
GB_005_M_10004312014_R07C02	M	CC F1	(PWK/PhJxC57BL/6J)F1	#N/A	HMW	TRUE	PASS
GC_15_F	F	CC F1	(PWK/PhJx129S1/SvImJ)F1	#N/A	HMW	TRUE	PASS
GD_001_F	F	CC F1	(PWK/PhJxNOD/ShiLtJ)F1	#N/A	HMW	TRUE	PASS
GD_006_M	M	CC F1	(PWK/PhJxNOD/ShiLtJ)F1	#N/A	HMW	TRUE	PASS
GD_006_M_10004312017_R07C01	M	CC F1	(PWK/PhJxNOD/ShiLtJ)F1	#N/A	HMW	TRUE	PASS
GE_0001_M	M	CC F1	(PWK/PhJxNZO/HlLtJ)F1	#N/A	HMW	TRUE	PASS
GE_0002_M	M	CC F1	(PWK/PhJxNZO/HlLtJ)F1	#N/A	HMW	TRUE	PASS
GE_0019_F	F	CC F1	(PWK/PhJxNZO/HlLtJ)F1	#N/A	HMW	TRUE	PASS
GE_M	M	CC F1	(PWK/PhJxNZO/HlLtJ)F1	#N/A	HMW	TRUE	PASS
GF_002_F	F	CC F1	(PWK/PhJxCAST/EiJ)F1	#N/A	HMW	TRUE	PASS
GF_006_M	M	CC F1	(PWK/PhJxCAST/EiJ)F1	#N/A	HMW	TRUE	PASS
GH_0084_U	F	CC F1	(PWK/PhJxWSB/EiJ)F1	#N/A	HMW	TRUE	PASS
HA_0017_F	F	CC F1	(WSB/EiJxA/J)F1	#N/A	HMW	TRUE	PASS
HA_0020_M	M	CC F1	(WSB/EiJxA/J)F1	#N/A	HMW	TRUE	PASS
HA_015_F	F	CC F1	(WSB/EiJxA/J)F1	#N/A	HMW	TRUE	PASS
HB_0040_M	M	CC F1	(WSB/EiJxC57BL/6J)F1	#N/A	HMW	TRUE	PASS
HC_0004_F	F	CC F1	(WSB/EiJx129S1/SvImJ)F1	#N/A	HMW	TRUE	PASS
HD_0006_F	F	CC F1	(WSB/EiJxNOD/ShiLtJ)F1	#N/A	HMW	TRUE	PASS
HE_14757_M	M	CC F1	(WSB/EiJxNZO/HlLtJ)F1	#N/A	HMW	TRUE	PASS
HE_14760_F	F	CC F1	(WSB/EiJxNZO/HlLtJ)F1	#N/A	HMW	TRUE	PASS
HF_003_F	F	CC F1	(WSB/EiJxCAST/EiJ)F1	#N/A	HMW	TRUE	PASS
HG_001_M	M	CC F1	(WSB/EiJxPWK/PhJ)F1	#N/A	HMW	TRUE	PASS
HG_15669_F	F	CC F1	(WSB/EiJxPWK/PhJ)F1	#N/A	HMW	TRUE	PASS
HG_15669_F_10004312018_R04C01	F	CC F1	(WSB/EiJxPWK/PhJ)F1	#N/A	HMW	TRUE	PASS
13140x3015f73	F	CC-RIX	(CC001/Unc x CC074/Unc)F1_f73	#N/A	Qiagen	FALSE	PASS
13421x15155f5	F	CC-RIX	(CC007/Unc x CC039/Unc)F1_f5	#N/A	Qiagen	FALSE	PASS
15155x16012f7	F	CC-RIX	(CC039/Unc x CC059/TauUnc)F1_f7	#N/A	Qiagen	FALSE	PASS
15156x1566f186	F	CC-RIX	(CC002/Unc x CC021/Unc)F1_f186	#N/A	Qiagen	FALSE	PASS
1566x8002f59	F	CC-RIX	(CC021/Unc x CC032/GeniUnc)F1_f59	#N/A	Qiagen	FALSE	PASS
16012x8056f6	F	CC-RIX	(CC059/TauUnc x CC056/GeniUnc)F1_f6	#N/A	Qiagen	FALSE	PASS
16072x4410f13	F	CC-RIX	(CC037/TauUnc x CC044/Unc)F1_f13	#N/A	Qiagen	FALSE	PASS
16211x13140f23	F	CC-RIX	(CC005/TauUnc x CC001/Unc)F1_f23	#N/A	Qiagen	FALSE	PASS
16296x16072f4	F	CC-RIX	(CC049/TauUnc x CC037/TauUnc)F1_f4	#N/A	Qiagen	FALSE	PASS
16441x8005f63	F	CC-RIX	(CC041/TauUnc x CC012/GeniUnc)F1_f63	#N/A	Qiagen	FALSE	PASS
16513x16188f19	F	CC-RIX	(CC019/TauUnc x CC004/TauUnc)F1_f19	#N/A	Qiagen	FALSE	PASS
16557x8048f1	F	CC-RIX	(CC040/TauUnc x CC061/GeniUnc)F1_f1	#N/A	Qiagen	FALSE	PASS
16680x5248m1	M	CC-RIX	(CC055/TauUnc x OR5248)F1_f1	#N/A	Qiagen	FALSE	PASS
16750x8021f1	F	CC-RIX	(CC006/TauUnc x CC043/GeniUnc)F1_f1	#N/A	Qiagen	FALSE	PASS
16912x16211f130	F	CC-RIX	(CC051/TauUnc x CC005/TauUnc)F1_f130	#N/A	Qiagen	FALSE	PASS
16912x5306f3	F	CC-RIX	(CC051/TauUnc x CC062/Unc)F1_f3	#N/A	Qiagen	FALSE	PASS
3015x15156f1	F	CC-RIX	(CC074/Unc x CC002/Unc)F1_f1	#N/A	Qiagen	FALSE	PASS
3032x16188f94	F	CC-RIX	(CC017/Unc x CC004/TauUnc)F1_f94	#N/A	Qiagen	FALSE	PASS
3154x16211f4	F	CC-RIX	(CC015/Unc x CC005/TauUnc)F1_f4	#N/A	Qiagen	FALSE	PASS
3252x3154f22	F	CC-RIX	(CC011/Unc x CC015/Unc)F1_f22	#N/A	Qiagen	FALSE	PASS
3393x8036f3	F	CC-RIX	(CC057/Unc x CC008/GeniUnc)F1_f3	#N/A	Qiagen	FALSE	PASS
3415x8026f1	F	CC-RIX	(CC014/Unc x CC026/GeniUnc)F1_f1	#N/A	Qiagen	FALSE	PASS
3609x8018f3	F	CC-RIX	(CC018/Unc x CC010/GeniUnc)F1_f3	#N/A	Qiagen	FALSE	PASS
4410x8054f1	F	CC-RIX	(CC044/Unc x CC020/GeniUnc)F1_f1	#N/A	Qiagen	FALSE	PASS
477x8052f1	F	CC-RIX	(CC036/Unc x CC052/GeniUnc)F1_f1	#N/A	Qiagen	FALSE	PASS
5035x13421f2	F	CC-RIX	(CC035/Unc x CC007/Unc)F1_f2	#N/A	Qiagen	FALSE	PASS
5080x16750m4	M	CC-RIX	(CC034/Unc x CC006/TauUnc)F1_f4	#N/A	Qiagen	FALSE	PASS
5119x13067f6	F	CC-RIX	(CC065/Unc x CC003/Unc)F1_f6	#N/A	Qiagen	FALSE	PASS
5248x5391f1	F	CC-RIX	(OR5248 x CC063/Unc)F1_f1	#N/A	Qiagen	FALSE	PASS
5306x5612f1	F	CC-RIX	(CC062/Unc x CC047/Unc)F1_f1	#N/A	Qiagen	FALSE	PASS
5346x559f4	F	CC-RIX	(CC046/Unc x OR599)F1_f4	#N/A	Qiagen	FALSE	PASS
5391x867f1	F	CC-RIX	(CC063/Unc x CC050/Unc)F1_f1	#N/A	Qiagen	FALSE	PASS
5489x3415f19	F	CC-RIX	(CC009/Unc x CC014/Unc)F1_f19	#N/A	Qiagen	FALSE	PASS
559x8031f5	F	CC-RIX	(OR559 x CC031/GeniUnc)F1_f5	#N/A	Qiagen	FALSE	PASS
5612x3393f8	F	CC-RIX	(CC047/Unc x CC057/Unc)F1_f8	#N/A	Qiagen	FALSE	PASS
773x1515f6	F	CC-RIX	(CC053/Unc x CC073/Unc)F1_f6	#N/A	Qiagen	FALSE	PASS
8002x3032f78	F	CC-RIX	(CC032/GeniUnc x CC017/Unc)F1_f78	#N/A	Qiagen	FALSE	PASS
8004x8043f93	F	CC-RIX	(CC024/GeniUnc x CC023/GeniUnc)F1_f93	#N/A	Qiagen	FALSE	PASS
8005x8024f27	F	CC-RIX	(CC012/GeniUnc x CC016/GeniUnc)F1_f27	#N/A	Qiagen	FALSE	PASS
8008x8016f30	F	CC-RIX	(CC025/GeniUnc x CC028/GeniUnc)F1_f30	#N/A	Qiagen	FALSE	PASS
8010x16441f55	F	CC-RIX	(CC013/GeniUnc x CC041/TauUnc)F1_f55	#N/A	Qiagen	FALSE	PASS
8016x8034f98	F	CC-RIX	(CC028/GeniUnc x CC030/GeniUnc)F1_f98	#N/A	Qiagen	FALSE	PASS
8018x5080f1	F	CC-RIX	(CC010/GeniUnc x CC034/Unc)F1_f1	#N/A	Qiagen	FALSE	PASS
8021x8033f1	F	CC-RIX	(CC043/GeniUnc x CC033/GeniUnc)F1_f1	#N/A	Qiagen	FALSE	PASS
8024x8004f1	F	CC-RIX	(CC016/GeniUnc x CC024/GeniUnc)F1_f1	#N/A	Qiagen	FALSE	PASS
8026x8042f3	F	CC-RIX	(CC026/GeniUnc x CC042/GeniUnc)F1_f3	#N/A	Qiagen	FALSE	PASS
8027x477f5	F	CC-RIX	(CC027/GeniUnc x CC036/Unc)F1_f5	#N/A	Qiagen	FALSE	PASS
8031x3609f4	F	CC-RIX	(CC031/GeniUnc x CC018/Unc)F1_f4	#N/A	Qiagen	FALSE	PASS
8033x16557f10	F	CC-RIX	(CC033/GeniUnc x CC040/TauUnc)F1_f10	#N/A	Qiagen	FALSE	PASS
8034x8010f10	F	CC-RIX	(CC030/GeniUnc x CC013/GeniUnc)F1_f10	#N/A	Qiagen	FALSE	PASS
8036x5035f8	F	CC-RIX	(CC008/GeniUnc x CC035/Unc)F1_f8	#N/A	Qiagen	FALSE	PASS
8036x5833f19	M	CC-RIX	(CC008/GeniUnc x OR5833)F1_f19	#N/A	Qiagen	FALSE	PASS
8042x8008f1	F	CC-RIX	(CC042/GeniUnc x CC025/GeniUnc)F1_f1	#N/A	Qiagen	FALSE	PASS
8043x16513f11	F	CC-RIX	(CC023/GeniUnc x CC019/TauUnc)F1_f11	#N/A	Qiagen	FALSE	PASS
8046x773f2	F	CC-RIX	(CC022/GeniUnc x CC053/Unc)F1_f2	#N/A	Qiagen	FALSE	PASS
8048x8049f6	F	CC-RIX	(CC061/GeniUnc x CC038/GeniUnc)F1_f6	#N/A	Qiagen	FALSE	PASS
8049x8046f5	F	CC-RIX	(CC038/GeniUnc x CC022/GeniUnc)F1_f5	#N/A	Qiagen	FALSE	PASS
8052x5489f1	F	CC-RIX	(CC052/GeniUnc x CC009/Unc)F1_f1	#N/A	Qiagen	FALSE	PASS
8054x5346f5	F	CC-RIX	(CC020/GeniUnc x CC046/Unc)F1_f5	#N/A	Qiagen	FALSE	PASS
8056x16680f3	F	CC-RIX	(CC056/GeniUnc x CC055/TauUnc)F1_f3	#N/A	Qiagen	FALSE	PASS
867x3252f9	F	CC-RIX	(CC050/Unc x CC011/Unc)F1_f9	#N/A	Qiagen	FALSE	PASS
867x8027f7	F	CC-RIX	(CC050/Unc x CC027/GeniUnc)F1_f7	#N/A	Qiagen	FALSE	PASS
129P1/ReJm35858	M	classical inbred strains	129P1/ReJ	dom	Jax	FALSE	PASS
129P2/OlaHsdm	M	classical inbred strains	129P2/OlaHsd	dom	Jax	FALSE	PASS
129P3/Jm37959	M	classical inbred strains	129P3/J	dom	Jax	FALSE	PASS
129S4/SvJaeJ	M	classical inbred strains	129S4/SvJaeJ	#N/A	Jax	FALSE	PASS
129S4/SvJaeJm39510	M	classical inbred strains	129S4/SvJaeJ	dom	Jax	FALSE	PASS
129S5/SvEvBrd	F	classical inbred strains	129S5/SvEvBrd	dom	Jax	FALSE	PASS
129S6-1	M	classical inbred strains	129S6/SvEvTac	#N/A	Qiagen	FALSE	PASS
129S6-2	M	classical inbred strains	129S6/SvEvTac	#N/A	Qiagen	FALSE	PASS
129S6-3	M	classical inbred strains	129S6/SvEvTac	#N/A	Qiagen	FALSE	PASS
129S6/SvEvTacm	M	classical inbred strains	129S6/SvEvTac	dom	Jax	FALSE	PASS
129S7m	M	classical inbred strains	129S7	dom	Jax	FALSE	PASS
129T2/SvEmsJm37318	M	classical inbred strains	129T2/SvEmsJ	dom	Jax	FALSE	PASS
129X1/SvJ	M	classical inbred strains	129X1/SvJ	#N/A	Jax	FALSE	PASS
129X1/SvJm35008	M	classical inbred strains	129X1/SvJ	dom	Jax	FALSE	PASS
A/WySnJ	M	classical inbred strains	A/WySnJ	#N/A	Qiagen	FALSE	PASS
AA_0374_F	F	classical inbred strains	A/J	dom	HMW	TRUE	PASS
AA_0374_F_10004312002_R11C01	F	classical inbred strains	A/J	dom	HMW	TRUE	PASS
AA_0417_M	M	classical inbred strains	A/J	dom	HMW	TRUE	PASS
AA_0417_M_10004312002_R02C01	M	classical inbred strains	A/J	dom	HMW	TRUE	PASS
AA_35593_M	M	classical inbred strains	A/J	dom	HMW	TRUE	FAIL
AA_37621_M	M	classical inbred strains	A/J	dom	HMW	TRUE	FAIL
AA_37621_M_10004312002_R04C01	M	classical inbred strains	A/J	dom	HMW	TRUE	PASS
AA_38665_M	M	classical inbred strains	A/J	dom	HMW	TRUE	FAIL
AKR/J	M	classical inbred strains	AKR/J	dom	Jax	FALSE	PASS
ALR/LtJm34133	M	classical inbred strains	ALR/LtJ	dom	Jax	FALSE	PASS
ALS/LtJ	F	classical inbred strains	ALS/LtJ	dom	Jax	FALSE	PASS
BALB/cByJm	M	classical inbred strains	BALB/cByJ	dom	Jax	FALSE	PASS
BALB/cJ	M	classical inbred strains	BALB/cJ	#N/A	Jax	FALSE	PASS
BALB/cJ_10006819060_R11C01	M	classical inbred strains	BALB/cJ	#N/A	Jax	FALSE	PASS
BALB/cJm35393	M	classical inbred strains	BALB/cJ	dom	Jax	FALSE	PASS
C3H/HeJm39336	M	classical inbred strains	C3H/HeJ	dom	Jax	FALSE	PASS
C3H/HeNTac	M	classical inbred strains	C3H/HeNTac	dom	Jax	FALSE	PASS
C3HeB/FeJ	M	classical inbred strains	C3HeB/FeJ	#N/A	Jax	FALSE	PASS
C57BLKS/Jm35265	M	classical inbred strains	C57BLKS/J	dom	Jax	FALSE	PASS
C57BR/cdJ	M	classical inbred strains	C57BR/cdJ	dom	Jax	FALSE	PASS
CC_0827_F	F	classical inbred strains	129S1/SvImJ	dom	HMW	TRUE	PASS
CC_1314_M	M	classical inbred strains	129S1/SvImJ	dom	HMW	TRUE	PASS
CC_1314_M_10004312002_R10C02	M	classical inbred strains	129S1/SvImJ	dom	HMW	TRUE	PASS
CC_35370_M	M	classical inbred strains	129S1/SvImJ	dom	HMW	TRUE	PASS
CC_35370_M_10004312002_R12C02	M	classical inbred strains	129S1/SvImJ	dom	HMW	TRUE	PASS
CC_39603_M	M	classical inbred strains	129S1/SvImJ	dom	HMW	TRUE	PASS
CC_827_F	F	classical inbred strains	129S1/SvImJ	dom	HMW	TRUE	PASS
CC_827_F_10004312002_R08C02	F	classical inbred strains	129S1/SvImJ	dom	HMW	TRUE	PASS
DBA/1Jm39629	M	classical inbred strains	DBA/1J	dom	Jax	FALSE	PASS
DBA/1LacJm35816	M	classical inbred strains	DBA/1LacJ	dom	Jax	FALSE	PASS
DBA/2DeJ	F	classical inbred strains	DBA/2DeJ	#N/A	Qiagen	FALSE	PASS
DBA/2J	M	classical inbred strains	DBA/2J	#N/A	Jax	FALSE	PASS
DBA/2J_10006819060_R10C01	M	classical inbred strains	DBA/2J	#N/A	Jax	FALSE	PASS
DBA/2J_10006819060_R12C01	M	classical inbred strains	DBA/2J	#N/A	Jax	FALSE	PASS
DBA/2Jm35394	M	classical inbred strains	DBA/2J	dom	Jax	FALSE	PASS
DD_1214_M	M	classical inbred strains	NOD/ShiLtJ	dom	HMW	TRUE	PASS
DD_1214_M_10004312004_R04C01	M	classical inbred strains	NOD/ShiLtJ	dom	HMW	TRUE	PASS
DD_225_F	F	classical inbred strains	NOD/ShiLtJ	dom	HMW	TRUE	PASS
DD_35324_M	M	classical inbred strains	NOD/ShiLtJ	dom	HMW	TRUE	PASS
DD_35324_M_10004312004_R11C01	M	classical inbred strains	NOD/ShiLtJ	dom	HMW	TRUE	PASS
DD_35335_M	M	classical inbred strains	NOD/ShiLtJ	dom	HMW	TRUE	PASS
DD_39173_M	M	classical inbred strains	NOD/ShiLtJ	dom	HMW	TRUE	PASS
DD_39173_M_10004312004_R02C01	M	classical inbred strains	NOD/ShiLtJ	dom	HMW	TRUE	PASS
EE_0425_M	M	classical inbred strains	NZO/HlLtJ	dom	HMW	TRUE	PASS
EE_0425_M_10004312004_R12C01	M	classical inbred strains	NZO/HlLtJ	dom	HMW	TRUE	PASS
EE_0588_F	F	classical inbred strains	NZO/HlLtJ	dom	HMW	TRUE	PASS
EE_0588_F_10004312004_R05C02	F	classical inbred strains	NZO/HlLtJ	dom	HMW	TRUE	PASS
EE_0588_F_10004312004_R06C01	F	classical inbred strains	NZO/HlLtJ	dom	HMW	TRUE	PASS
EE_0588_F_10004312004_R10C01	F	classical inbred strains	NZO/HlLtJ	dom	HMW	TRUE	PASS
EE_0591_M	M	classical inbred strains	NZO/HlLtJ	dom	HMW	TRUE	PASS
EE_0591_M_10004312004_R08C01	M	classical inbred strains	NZO/HlLtJ	dom	HMW	TRUE	PASS
FVB001	M	classical inbred strains	FVB/NJ	dom	HMW	TRUE	PASS
LG/Jm35798	M	classical inbred strains	LG/J	dom	Jax	FALSE	PASS
LP/Jm35861	M	classical inbred strains	LP/J	dom	Jax	FALSE	PASS
LT/SvEiJm38177	M	classical inbred strains	LT/SvEiJ	dom	Jax	FALSE	PASS
NON/ShiLtJm38111	M	classical inbred strains	NON/ShiLtJ	dom	Jax	FALSE	PASS
NOR/LtJm32299	M	classical inbred strains	NOR/LtJ	dom	Jax	FALSE	PASS
NU/J	F	classical inbred strains	NU/J	dom	Jax	FALSE	PASS
NZB/BlNJm38047	M	classical inbred strains	NZB/BlNJ	dom	Jax	FALSE	PASS
SJL/Bmm32832	M	classical inbred strains	SJL/Bm	dom	Jax	FALSE	PASS
SJL/Jm35807	M	classical inbred strains	SJL/J	dom	Jax	FALSE	PASS
UNC_M_J1-BALB-JAX-A	F	classical inbred strains	BALB/cJ	#N/A	Qiagen	TRUE	PASS
UNC_MF_H1-BALB-HSD-A	F	classical inbred strains	BALB/cAnNHsd	#N/A	Qiagen	TRUE	PASS
UNC_MF_H2-BALB-HSD-B	F	classical inbred strains	BALB/cAnNHsd	#N/A	Qiagen	TRUE	PASS
UNC_MF_H3-BALB-HSD-C	F	classical inbred strains	BALB/cAnNHsd	#N/A	Qiagen	TRUE	PASS
UNC_MF_H4-BALB-HSD-D	F	classical inbred strains	BALB/cAnNHsd	#N/A	Qiagen	TRUE	PASS
UNC_MF_J2-BALB-JAX-B	F	classical inbred strains	BALB/cJ	#N/A	Qiagen	TRUE	PASS
UNC_MF_J3-BALB-JAX-C	F	classical inbred strains	BALB/cJ	#N/A	Qiagen	TRUE	PASS
UNC_MF_J4-BALB-JAX-D	F	classical inbred strains	BALB/cJ	#N/A	Qiagen	TRUE	PASS
AA-DO021f	F	Diversity Outbred	AA-DO-G18-022F	#N/A	external	FALSE	FAIL
AA-DO022f	F	Diversity Outbred	AA-DO-G18-022F	#N/A	external	FALSE	PASS
AA-DO023f	F	Diversity Outbred	AA-DO-G18-023F	#N/A	external	FALSE	PASS
AA-DO024f	F	Diversity Outbred	AA-DO-G18-024F	#N/A	external	FALSE	PASS
AA-DO025f	F	Diversity Outbred	AA-DO-G18-025F	#N/A	external	FALSE	PASS
AA-DO026f	F	Diversity Outbred	AA-DO-G18-026F	#N/A	external	FALSE	PASS
AA-DO027f	F	Diversity Outbred	AA-DO-G18-027F	#N/A	external	FALSE	PASS
AA-DO028f	F	Diversity Outbred	AA-DO-G18-028F	#N/A	external	FALSE	PASS
AA-DO029f	F	Diversity Outbred	AA-DO-G18-029F	#N/A	external	FALSE	PASS
AA-DO030f	F	Diversity Outbred	AA-DO-G18-030F	#N/A	external	FALSE	PASS
AA-DO031f	F	Diversity Outbred	AA-DO-G18-031F	#N/A	external	FALSE	PASS
AA-DO032f	F	Diversity Outbred	AA-DO-G18-032F	#N/A	external	FALSE	PASS
AA-DO033f	F	Diversity Outbred	AA-DO-G18-033F	#N/A	external	FALSE	PASS
AA-DO034f	F	Diversity Outbred	AA-DO-G18-034F	#N/A	external	FALSE	PASS
AA-DO035f	F	Diversity Outbred	AA-DO-G18-035F	#N/A	external	FALSE	PASS
AA-DO036f	F	Diversity Outbred	AA-DO-G18-036F	#N/A	external	FALSE	PASS
AA-DO037f	F	Diversity Outbred	AA-DO-G18-037F	#N/A	external	FALSE	PASS
AA-DO038f	F	Diversity Outbred	AA-DO-G18-038F	#N/A	external	FALSE	PASS
AA-DO039f	F	Diversity Outbred	AA-DO-G18-039F	#N/A	external	FALSE	PASS
AA-DO040f	F	Diversity Outbred	AA-DO-G18-040F	#N/A	external	FALSE	PASS
AA-DO041f	F	Diversity Outbred	AA-DO-G18-041F	#N/A	external	FALSE	PASS
AA-DO042f	F	Diversity Outbred	AA-DO-G18-042F	#N/A	external	FALSE	PASS
AA-DO043f	F	Diversity Outbred	AA-DO-G18-043F	#N/A	external	FALSE	PASS
AA-DO044f	F	Diversity Outbred	AA-DO-G18-044F	#N/A	external	FALSE	PASS
AA-DO045f	F	Diversity Outbred	AA-DO-G18-045F	#N/A	external	FALSE	PASS
AA-DO046f	F	Diversity Outbred	AA-DO-G18-046F	#N/A	external	FALSE	PASS
AA-DO047f	F	Diversity Outbred	AA-DO-G18-047F	#N/A	external	FALSE	PASS
AA-DO048f	F	Diversity Outbred	AA-DO-G18-048F	#N/A	external	FALSE	PASS
AA-DO049f	F	Diversity Outbred	AA-DO-G18-049F	#N/A	external	FALSE	PASS
AA-DO050f	F	Diversity Outbred	AA-DO-G18-050F	#N/A	external	FALSE	PASS
AA-DO051f	F	Diversity Outbred	AA-DO-G18-051F	#N/A	external	FALSE	PASS
AA-DO052f	F	Diversity Outbred	AA-DO-G18-052F	#N/A	external	FALSE	PASS
AA-DO053f	F	Diversity Outbred	AA-DO-G18-053F	#N/A	external	FALSE	PASS
AA-DO054f	F	Diversity Outbred	AA-DO-G18-054F	#N/A	external	FALSE	PASS
AA-DO055f	F	Diversity Outbred	AA-DO-G18-055F	#N/A	external	FALSE	PASS
AA-DO056f	F	Diversity Outbred	AA-DO-G18-056F	#N/A	external	FALSE	PASS
AA-DO057f	F	Diversity Outbred	AA-DO-G18-057F	#N/A	external	FALSE	PASS
AA-DO058f	F	Diversity Outbred	AA-DO-G18-058F	#N/A	external	FALSE	PASS
AA-DO059f	F	Diversity Outbred	AA-DO-G18-059F	#N/A	external	FALSE	PASS
AA-DO060f	F	Diversity Outbred	AA-DO-G18-060F	#N/A	external	FALSE	PASS
AA-DO061f	F	Diversity Outbred	AA-DO-G18-061F	#N/A	external	FALSE	PASS
AA-DO062f	F	Diversity Outbred	AA-DO-G18-062F	#N/A	external	FALSE	PASS
AA-DO063f	F	Diversity Outbred	AA-DO-G18-063F	#N/A	external	FALSE	PASS
AA-DO064f	F	Diversity Outbred	AA-DO-G18-064F	#N/A	external	FALSE	PASS
AA-DO065f	F	Diversity Outbred	AA-DO-G18-065F	#N/A	external	FALSE	PASS
AA-DO066f	F	Diversity Outbred	AA-DO-G18-066F	#N/A	external	FALSE	PASS
AA-DO067f	F	Diversity Outbred	AA-DO-G18-067F	#N/A	external	FALSE	PASS
AA-DO068f	F	Diversity Outbred	AA-DO-G18-068F	#N/A	external	FALSE	PASS
AA-DO069f	F	Diversity Outbred	AA-DO-G18-069F	#N/A	external	FALSE	PASS
AA-DO070f	F	Diversity Outbred	AA-DO-G18-070F	#N/A	external	FALSE	PASS
AA-DO071m	M	Diversity Outbred	AA-DO-G18-071M	#N/A	external	FALSE	PASS
AA-DO072m	M	Diversity Outbred	AA-DO-G18-072M	#N/A	external	FALSE	PASS
AA-DO073m	M	Diversity Outbred	AA-DO-G18-073M	#N/A	external	FALSE	PASS
AA-DO074m	M	Diversity Outbred	AA-DO-G18-074M	#N/A	external	FALSE	PASS
AA-DO075m	M	Diversity Outbred	AA-DO-G18-075M	#N/A	external	FALSE	PASS
AA-DO076m	M	Diversity Outbred	AA-DO-G18-076M	#N/A	external	FALSE	PASS
AA-DO077m	M	Diversity Outbred	AA-DO-G18-077M	#N/A	external	FALSE	PASS
AA-DO078m	M	Diversity Outbred	AA-DO-G18-078M	#N/A	external	FALSE	PASS
AA-DO079m	M	Diversity Outbred	AA-DO-G18-079M	#N/A	external	FALSE	PASS
AA-DO080m	M	Diversity Outbred	AA-DO-G18-080M	#N/A	external	FALSE	PASS
AA-DO081m	M	Diversity Outbred	AA-DO-G18-081M	#N/A	external	FALSE	PASS
AA-DO082m	M	Diversity Outbred	AA-DO-G18-082M	#N/A	external	FALSE	PASS
AA-DO083m	M	Diversity Outbred	AA-DO-G18-083M	#N/A	external	FALSE	PASS
AA-DO084m	M	Diversity Outbred	AA-DO-G18-084M	#N/A	external	FALSE	PASS
AA-DO085m	M	Diversity Outbred	AA-DO-G18-085M	#N/A	external	FALSE	PASS
AA-DO086m	M	Diversity Outbred	AA-DO-G18-086M	#N/A	external	FALSE	PASS
AA-DO087m	M	Diversity Outbred	AA-DO-G18-087M	#N/A	external	FALSE	PASS
AA-DO088m	M	Diversity Outbred	AA-DO-G18-088M	#N/A	external	FALSE	PASS
AA-DO089m	M	Diversity Outbred	AA-DO-G18-089M	#N/A	external	FALSE	PASS
AA-DO090m	M	Diversity Outbred	AA-DO-G18-090M	#N/A	external	FALSE	PASS
AA-DO091m	M	Diversity Outbred	AA-DO-G18-091M	#N/A	external	FALSE	PASS
AA-DO092m	M	Diversity Outbred	AA-DO-G18-092M	#N/A	external	FALSE	PASS
AA-DO093m	M	Diversity Outbred	AA-DO-G18-093M	#N/A	external	FALSE	PASS
AA-DO094m	M	Diversity Outbred	AA-DO-G18-094M	#N/A	external	FALSE	PASS
AA-DO095m	M	Diversity Outbred	AA-DO-G18-095M	#N/A	external	FALSE	PASS
AA-DO096m	M	Diversity Outbred	AA-DO-G18-096M	#N/A	external	FALSE	PASS
AA-DO097m	M	Diversity Outbred	AA-DO-G18-097M	#N/A	external	FALSE	PASS
AA-DO098m	M	Diversity Outbred	AA-DO-G18-098M	#N/A	external	FALSE	PASS
AA-DO099m	M	Diversity Outbred	AA-DO-G18-099M	#N/A	external	FALSE	PASS
AA-DO100m	M	Diversity Outbred	AA-DO-G18-100M	#N/A	external	FALSE	PASS
AA-DO101m	M	Diversity Outbred	AA-DO-G18-101M	#N/A	external	FALSE	PASS
AA-DO102m	M	Diversity Outbred	AA-DO-G18-102M	#N/A	external	FALSE	PASS
AA-DO103m	M	Diversity Outbred	AA-DO-G18-103M	#N/A	external	FALSE	PASS
AA-DO104m	M	Diversity Outbred	AA-DO-G18-104M	#N/A	external	FALSE	PASS
AA-DO105m	M	Diversity Outbred	AA-DO-G18-105M	#N/A	external	FALSE	PASS
AA-DO106m	M	Diversity Outbred	AA-DO-G18-106M	#N/A	external	FALSE	PASS
AA-DO107m	M	Diversity Outbred	AA-DO-G18-107M	#N/A	external	FALSE	PASS
AA-DO108m	M	Diversity Outbred	AA-DO-G18-108M	#N/A	external	FALSE	PASS
AA-DO109m	M	Diversity Outbred	AA-DO-G18-109M	#N/A	external	FALSE	PASS
AA-DO110m	M	Diversity Outbred	AA-DO-G18-110M	#N/A	external	FALSE	PASS
AA-DO111m	M	Diversity Outbred	AA-DO-G18-111M	#N/A	external	FALSE	PASS
AA-DO112m	M	Diversity Outbred	AA-DO-G18-112M	#N/A	external	FALSE	PASS
AA-DO113m	M	Diversity Outbred	AA-DO-G18-113M	#N/A	external	FALSE	PASS
AA-DO114m	M	Diversity Outbred	AA-DO-G18-114M	#N/A	external	FALSE	PASS
AA-DO115m	M	Diversity Outbred	AA-DO-G18-115M	#N/A	external	FALSE	PASS
AA-DO116m	M	Diversity Outbred	AA-DO-G18-116M	#N/A	external	FALSE	PASS
AA-DO117m	M	Diversity Outbred	AA-DO-G18-117M	#N/A	external	FALSE	PASS
AA-DO118m	M	Diversity Outbred	AA-DO-G18-118M	#N/A	external	FALSE	PASS
AA-DO119m	M	Diversity Outbred	AA-DO-G18-119M	#N/A	external	FALSE	PASS
AA-DO120m	M	Diversity Outbred	AA-DO-G18-120M	#N/A	external	FALSE	PASS
32829m5491	M	GEM	B6;129-Ift172<tm1.1Rama>/Mmnc	#N/A	Qiagen	FALSE	PASS
B6.PL-Thy1<a>/CyJ	M	GEM	B6.PL-Thy1<a>/CyJ	#N/A	Qiagen	FALSE	PASS
MMRRC10570m4381	M	GEM	B6;129S5-Slc26a5<tm1Jnz>/Mmnc	#N/A	Qiagen	TRUE	PASS
MMRRC11531m8014	M	GEM	B6;129-Btc<tm1Dcl>/Mmnc	#N/A	Qiagen	TRUE	PASS
MMRRC11666m45109	M	GEM	B6;129S5-Slc12a6<Gt(IRESBetageo)105Lex>/Mmnc	#N/A	Qiagen	TRUE	PASS
MMRRC11679m4874	M	GEM	B6;129S5-Vcp<Gt(neo)229Lex>/Mmnc	#N/A	Qiagen	TRUE	PASS
MMRRC11888m7081	M	GEM	B6.129-Prkci<tm1Hed>/Mmnc	dom	Qiagen	TRUE	PASS
MMRRC133m45832	M	GEM	STOCK_Gsn<tm1Djk>/Mmnc	#N/A	Qiagen	TRUE	PASS
MMRRC14111m5128	M	GEM	STOCK_Chek2<tm1Pjs>/Mmnc	#N/A	Qiagen	TRUE	PASS
MMRRC239m7345	M	GEM	STOCK Tg(Otx2-EGFP)BD199Gsat/Mmnc	#N/A	Qiagen	TRUE	PASS
MMRRC31765m4814	M	GEM	B6.129S6-Egfr<tm1Dwt>/Mmnc	dom	Qiagen	TRUE	PASS
MMRRC36891m8763	M	GEM	B6;129S6-Smarca4<tm1.1Axvi>/Mmnc	#N/A	Qiagen	TRUE	PASS
MMRRC36974m4300	M	GEM	B6N.129P2-Scp2<tm1Fsch>/Mmnc	dom	Qiagen	TRUE	PASS
MMRRC36983m4549	M	GEM	B6;129S4-Mov10l1<tm1.1Jw>/Mmnc	#N/A	Qiagen	TRUE	PASS
MMRRC37087m9339	M	GEM	B6.129S6-Fli1<tm1Dkw>/Mmnc	dom	Qiagen	TRUE	PASS
MMRRC37093m8723	M	GEM	B6.129P2(Cg)-Izumo1r<tm1.1Salb>/Mmnc	dom	Qiagen	TRUE	PASS
MMRRC37094m2	M	GEM	C.129S1(Cg)-Ccl2<tm1.1Tyos>/Mmnc	dom	Qiagen	TRUE	PASS
MMRRC37106m5514	M	GEM	C57BL/6-Tg(H2-K-Cebpa)1Ipp/Mmnc	#N/A	Qiagen	TRUE	PASS
MMRRC37132m6	M	GEM	B6N.129S1-Ccl2<tm1.1Tyos>/Mmnc	dom	Qiagen	TRUE	PASS
MMRRC37135m7851	M	GEM	B6.C3-Apaf1<ytj>/Mmnc	dom	Qiagen	TRUE	PASS
MMRRC37151m9049	M	GEM	CD1.129S(B6)-Sox2<tm4Lpev>/Mmnc	#N/A	Qiagen	TRUE	PASS
MMRRC37340m7631	M	GEM	FVB/N.129P2(B6)-Mex3c<Gt(DD0642)Wtsi>/CebMmnc	#N/A	Qiagen	TRUE	PASS
MMRRC37341m7622	M	GEM	FVB/N-Immp2l<Tg(Tyr)979Ove>/Mmnc	#N/A	Qiagen	TRUE	PASS
MMRRC37350m7058	M	GEM	B6.129(FVB)-Deaf1<tm1.1Mico>/Mmnc	dom	Qiagen	TRUE	PASS
MMRRC37358m2528	M	GEM	B6.Cg-Bik<tm1Ast>/Mmnc	dom	Qiagen	TRUE	PASS
MMRRC37360m9016	M	GEM	B6.Cg-Bmf<tm1.1Ast>/Mmnc	dom	Qiagen	TRUE	PASS
MMRRC37361m9666	M	GEM	SJL.B6-Tg(Nkx2-2*-EGFP)2Mtse/Mmnc	#N/A	Qiagen	TRUE	PASS
MMRRC37368m8069	M	GEM	STOCK Tg(Kcnc1-EYFP)27Tkno/Mmnc	dom	Qiagen	TRUE	PASS
MMRRC37370m7413	M	GEM	CAn.129(Cg)-Deaf1<tm1.2Mico>/Mmnc	#N/A	Qiagen	TRUE	PASS
MMRRC37371m7408	M	GEM	B6N.129(Cg)-Deaf1<tm1.2Mico>/Mmnc	dom	Qiagen	TRUE	PASS
MMRRC37396m7420	M	GEM	B6NTac.Cg-Tg(Lck-cre)1Cwi/Mmnc	dom	Qiagen	TRUE	PASS
MMRRC37397m7428	M	GEM	B6.129S2-Nos2<tm1Mrl>/TacMmnc	dom	Qiagen	TRUE	PASS
MMRRC37398m7491	M	GEM	C57BL/6NTac-Il15<tm1Imx>/TacMmnc	dom	Qiagen	TRUE	PASS
MMRRC37420m9441	M	GEM	B6.129P2(CD1)-Uty<Gt(XS0378)Wtsi>/Mmnc	#N/A	Qiagen	TRUE	PASS
((C57BL/6JxDDK/Pas)xLEWES/EiJ)G2_680AC	M	other laboratory cross	((C57BL/6JxDDK/Pas)xLEWES/EiJ)G2_680AC	#N/A	Qiagen	FALSE	PASS
((C57BL/6JxDDK/Pas)xLEWES/EiJ)G2_681AC	M	other laboratory cross	((C57BL/6JxDDK/Pas)xLEWES/EiJ)G2_681AC	#N/A	Qiagen	FALSE	PASS
((C57BL/6JxDDK/Pas)xLEWES/EiJ)G2_682AC	M	other laboratory cross	((C57BL/6JxDDK/Pas)xLEWES/EiJ)G2_682AC	#N/A	Qiagen	FALSE	PASS
((C57BL/6JxDDK/Pas)xLEWES/EiJ)G2_683AC	F	other laboratory cross	((C57BL/6JxDDK/Pas)xLEWES/EiJ)G2_683AC	#N/A	Qiagen	FALSE	PASS
((C57BL/6JxDDK/Pas)xZALENDE/EiJ)G2_862M	M	other laboratory cross	((C57BL/6JxDDK/Pas)xZALENDE/EiJ)G2_862M	#N/A	Qiagen	FALSE	PASS
((C57BL/6JxDDK/Pas)xZALENDE/EiJ)G2_863M	M	other laboratory cross	((C57BL/6JxDDK/Pas)xZALENDE/EiJ)G2_863M	#N/A	Qiagen	FALSE	PASS
((C57BL/6JxDDK/Pas)xZALENDE/EiJ)G2_864M	M	other laboratory cross	((C57BL/6JxDDK/Pas)xZALENDE/EiJ)G2_864M	#N/A	Qiagen	FALSE	PASS
((C57BL/6JxDDK/Pas)xZALENDE/EiJ)G2_865M	M	other laboratory cross	((C57BL/6JxDDK/Pas)xZALENDE/EiJ)G2_865M	#N/A	Qiagen	FALSE	PASS
CD1(ICR)_001	F	other laboratory cross	Crl:CD1(ICR)_001	#N/A	Qiagen	FALSE	PASS
DO44RIX004	F	other laboratory cross	DO-G13-44-004	#N/A	Qiagen	FALSE	PASS
HR_g(-2)_M_076	F	other laboratory cross	HR_G(-2)_M076	#N/A	Qiagen	FALSE	PASS
HR_g(-2)_M_101	M	other laboratory cross	HR_(-2)_101M	#N/A	Qiagen	FALSE	PASS
HR_g(-2)_M_129	M	other laboratory cross	HR_G(-2)_129M	#N/A	Qiagen	FALSE	PASS
HR7_g(61)_M_64241	M	other laboratory cross	HR7_G(+61)_64241	#N/A	Qiagen	FALSE	PASS
HR8_76	M	other laboratory cross	HR8_G(+61)_64787	#N/A	Qiagen	FALSE	PASS
HR8xB6_F1_M_2376	M	other laboratory cross	(HR8xC57BL/6J)F1_2376M	#N/A	Qiagen	FALSE	PASS
HR8xB6_F1_M_2422	F	other laboratory cross	(HR8xC57BL/6J)F1_2422M	#N/A	Qiagen	FALSE	PASS
PAE_033_HG_Y_p2	F	other laboratory cross	(FVB/NJx(WSB/EiJxPWK/PhJ)F1)G2_p2	#N/A	HMW	FALSE	PASS
PAE_033_HG_Y_q1	F	other laboratory cross	(FVB/NJx(WSB/EiJxPWK/PhJ)F1)G2_q1	#N/A	HMW	FALSE	PASS
PAE_033_HG_Y_q3	M	other laboratory cross	(FVB/NJx(WSB/EiJxPWK/PhJ)F1)G2_q3	#N/A	HMW	FALSE	PASS
PAE_041_HG_E_458	F	other laboratory cross	(FVB/NJx(WSB/EiJxPWK/PhJ)F1)G2_458	#N/A	HMW	FALSE	PASS
PAE_041_HG_E_466	M	other laboratory cross	(FVB/NJx(WSB/EiJxPWK/PhJ)F1)G2_466	#N/A	HMW	FALSE	PASS
PAE_041_HG_E_467	M	other laboratory cross	(FVB/NJx(WSB/EiJxPWK/PhJ)F1)G2_467	#N/A	HMW	FALSE	PASS
PAE_041_HG_Y_B5	M	other laboratory cross	(FVB/NJx(WSB/EiJxPWK/PhJ)F1)G2_B5	#N/A	HMW	FALSE	PASS
PAE_041_HG_Y_X4	M	other laboratory cross	(FVB/NJx(WSB/EiJxPWK/PhJ)F1)G2_X4	#N/A	HMW	FALSE	PASS
SwissWebster/Uncm1prep1	M	other laboratory cross	Crl:CFW(SW)_001	#N/A	Qiagen	FALSE	PASS
SwissWebster/Uncm1prep2	M	other laboratory cross	Crl:CFW(SW)_001	#N/A	Qiagen	FALSE	PASS
UNC_DO_G13_049F	F	other laboratory cross	DO-G13-049F	#N/A	Qiagen	FALSE	PASS
UNC_DO_G16_015F	F	other laboratory cross	DO-G16-015F	#N/A	Qiagen	FALSE	FAIL
UNC_DO_G16_107F	F	other laboratory cross	DO-G16-107F	#N/A	Qiagen	FALSE	PASS
UNC_DO_G16_116F	F	other laboratory cross	DO-G16-116F	#N/A	Qiagen	FALSE	PASS
UNC_DO_G16_125F	F	other laboratory cross	DO-G16-125F	#N/A	Qiagen	FALSE	PASS
UNC_HR1_M_64358	M	other laboratory cross	HR1_G(+61)_64358	#N/A	Qiagen	FALSE	PASS
UNC_HR2_M_64382	M	other laboratory cross	HR2_G(+61)_64382	#N/A	Qiagen	FALSE	PASS
UNC_HR4_M_64352	M	other laboratory cross	HR4_G(+61)_64352	#N/A	Qiagen	FALSE	PASS
BAG74u	M	wild M. musculus	PL:KRA_MUSC:40_2006	mus	HMW	FALSE	PASS
CE502	M	wild M. musculus	DE:HLS_MUSC:40_502	mus	HMW	FALSE	PASS
IN13	M	wild M. musculus	IN:KAT_CAST:40_2009	cas	HMW	FALSE	PASS
IN25	M	wild M. musculus	IN:MAN_CAST:40_2011	cas	HMW	FALSE	FAIL
IN34	M	wild M. musculus	IN:KUN_CAST:40_2012	cas	HMW	FALSE	PASS
IN40	F	wild M. musculus	IN:DEH_CAST:40_2014	cas	HMW	FALSE	PASS
IN54	F	wild M. musculus	IN:DEH_CAST:40_2016	cas	HMW	FALSE	PASS
JAXMP_dom_CH_PO218594-S	M	wild M. musculus	CH:PO2_XXXX:18594	dom	Qiagen	FALSE	FAIL
JAXMP_dom_CH_PO221452-S	F	wild M. musculus	CH:PO2_XXXX:221452	dom	Qiagen	FALSE	PASS
JAXMP_dom_CH_PO221674-S	F	wild M. musculus	CH:PO2_XXXX:221674	dom	Qiagen	FALSE	PASS
JAXMP_dom_CLA21333	M	wild M. musculus	US:CLA_STND:21333	dom	Qiagen	FALSE	PASS
JAXMP_dom_CLA24302	F	wild M. musculus	US:CLA_STND:24302	dom	Qiagen	FALSE	PASS
JAXMP_dom_WS00031-K	M	wild M. musculus	US:WSB_STND:00031	dom	Qiagen	FALSE	PASS
JAXMP_dom_WS00032-K	M	wild M. musculus	US:WSB_STND:00032	dom	Qiagen	FALSE	PASS
JAXMP_dom_WS00033-K	M	wild M. musculus	US:WSB_STND:00033	dom	Qiagen	FALSE	PASS
JAXMP_dom_WS00034-K	M	wild M. musculus	US:WSB_STND:00034	dom	Qiagen	FALSE	PASS
JAXMP_dom_WS00035-K	M	wild M. musculus	US:WSB_STND:00035	dom	Qiagen	FALSE	PASS
JAXMP_dom_WSA24298-K	F	wild M. musculus	US:WSA_STND:24298	dom	Qiagen	FALSE	PASS
JAXMP_hort_RS_BC21330	M	wild M. musculus	ES:HOR_SPRT:21330	spretus	Qiagen	FALSE	FAIL
MWN_1214_F	F	wild M. musculus	IT:MIL_STND:40_2025	dom	HMW	FALSE	PASS
MWN_1279_M	M	wild M. musculus	ES:ARE_STND:40_2026	dom	HMW	FALSE	PASS
MWN_1287_F	F	wild M. musculus	ES:CAT_STND:40_2027	dom	HMW	FALSE	PASS
MWN1026	M	wild M. musculus	IT:SNG_STND:40_2020	dom	HMW	FALSE	PASS
MWN1030	F	wild M. musculus	IT:MEN_STND:40_2021	dom	HMW	FALSE	FAIL
MWN1194	M	wild M. musculus	GR:VEL_STND:40_2023	dom	HMW	FALSE	PASS
MWN1198	M	wild M. musculus	GR:LAG_STND:40_2024	dom	HMW	FALSE	PASS
RU:SAR_MUSC:40_298_Mu	M	wild M. musculus	RU:SAR_MUSC:40_298	mus	HMW	FALSE	PASS
Yu2097m	M	wild M. musculus	CN:URM_MUSC:40_2032	mus	HMW	FALSE	PASS
Yu2113m	M	wild M. musculus	CN:YUT_MUSC:40_2034	mus	HMW	FALSE	PASS
FAM	U	wild other Mus	FAM	famulus	HMW	FALSE	FAIL
JAXMP_caroli_UNK_BC21325	U	wild other Mus	TH:CAR_CARO:21325	caroli	Qiagen	FALSE	FAIL
JAXMP_cookii_TH_BC19281	U	wild other Mus	TH:LOE_COKI:19281	cookii	Qiagen	FALSE	FAIL
JAXMP_cookii_TH_BC21321	U	wild other Mus	TH:LOE_COKI:21321	cookii	Qiagen	FALSE	FAIL
JAXMP_cptak_TH_BC21317	U	wild other Mus	TH:LOE_COKI:21317	cookii	Qiagen	FALSE	FAIL
JAXMP_minu_KE_BC24327	F	wild other Mus	KE:MIN_MINU:24327	minutoides	Qiagen	FALSE	FAIL
JAXMP_minu_KE_BC24339	F	wild other Mus	KE:MIN_MINU:24399	minutoides	Qiagen	FALSE	FAIL
JAXMP_pahari_TH_BC21314	U	wild other Mus	TH:PAH_PAHA:21314	pahari	Qiagen	FALSE	FAIL
JAXMP_spt_ES_00270-H	M	wild other Mus	ES:SP2_SPRT:00270	spretus	Qiagen	FALSE	PASS
JAXMP_spt_ES_02780-K	M	wild other Mus	ES:SP2_SPRT:02780	spretus	Qiagen	FALSE	PASS
JAXMP_spt_UNK_SP120381-K	M	wild other Mus	ES:SP1_SPRT:20381	dom	Qiagen	FALSE	PASS
JAXMP_spt_UNK_SP120383-K	F	wild other Mus	ES:SP1_SPRT:20383	spretus	Qiagen	FALSE	PASS
JAXMP_spt_UNK_SP120385-K	F	wild other Mus	ES:SP1_SPRT:20385	spretus	Qiagen	FALSE	PASS
KTK	U	wild other Mus	KTK	caroli	Jax	FALSE	FAIL
PAH	U	wild other Mus	PAH	pahari	HMW	FALSE	FAIL
PANCEVO/EiJ31581	M	wild other Mus	PANCEVO/EiJ	spicilegus	Jax	FALSE	PASS
SPRET/EiJ	M	wild other Mus	SPRET/EiJ	spretus	Jax	FALSE	PASS
XBSm	M	wild other Mus	XBS	spicilegus	HMW	FALSE	PASS
YCAm	M	wild other Mus	YCA	cypriacus	HMW	FALSE	PASS
ZRUm	M	wild other Mus	ZRU	macedonicus	Qiagen	FALSE	PASS
CIMm25	M	wild-derived strains	CIM	cas	Jax	FALSE	PASS
CZECHII/EiJ	M	wild-derived strains	CZECHII/EiJ	mus	Jax	FALSE	PASS
FF_0538_M	M	wild-derived strains	CAST/EiJ	cas	HMW	TRUE	PASS
FF_0538_M_10004312004_R06C02	M	wild-derived strains	CAST/EiJ	cas	HMW	TRUE	PASS
FF_0754_U	M	wild-derived strains	CAST/EiJ	cas	HMW	TRUE	PASS
FF_0754_U_10004312004_R08C02	M	wild-derived strains	CAST/EiJ	cas	HMW	TRUE	PASS
FF_42_M	M	wild-derived strains	CAST/EiJ	cas	HMW	TRUE	PASS
FF_42_M_10004312004_R12C02	M	wild-derived strains	CAST/EiJ	cas	HMW	TRUE	PASS
FF_JAX_M	M	wild-derived strains	CAST/EiJ	cas	Jax	TRUE	PASS
FF_JAX_M_10004312004_R10C02	M	wild-derived strains	CAST/EiJ	cas	Jax	TRUE	PASS
GG_1085_F	F	wild-derived strains	PWK/PhJ	mus	HMW	TRUE	PASS
GG_1085_F_10004312006_R07C01	F	wild-derived strains	PWK/PhJ	mus	HMW	TRUE	PASS
GG_1085_F_10004312006_R11C01	F	wild-derived strains	PWK/PhJ	mus	HMW	TRUE	PASS
GG_1090_M	M	wild-derived strains	PWK/PhJ	mus	HMW	TRUE	PASS
GG_1090_M_10004312006_R02C01	M	wild-derived strains	PWK/PhJ	mus	HMW	TRUE	PASS
GG_1257_U	M	wild-derived strains	PWK/PhJ	mus	HMW	TRUE	PASS
GG_35582_M	M	wild-derived strains	PWK/PhJ	mus	HMW	TRUE	PASS
GG_35582_M_10004312006_R04C01	M	wild-derived strains	PWK/PhJ	mus	HMW	TRUE	PASS
HH_039_U	M	wild-derived strains	WSB/EiJ	dom	HMW	TRUE	PASS
HH_039_U_10004312006_R10C01	M	wild-derived strains	WSB/EiJ	dom	HMW	TRUE	PASS
HH_0993_M	M	wild-derived strains	WSB/EiJ	dom	HMW	TRUE	PASS
HH_0993_M_10004312006_R08C01	M	wild-derived strains	WSB/EiJ	dom	HMW	TRUE	PASS
HH_1007_F	F	wild-derived strains	WSB/EiJ	dom	HMW	TRUE	PASS
HH_105_U	M	wild-derived strains	WSB/EiJ	dom	HMW	TRUE	PASS
HH_105_U_10004312006_R12C01	M	wild-derived strains	WSB/EiJ	dom	HMW	TRUE	PASS
HH_160_U	M	wild-derived strains	WSB/EiJ	dom	HMW	FALSE	PASS
LEWES/EiJ	M	wild-derived strains	LEWES/EiJ	dom	Jax	FALSE	PASS
MSM/Msm35992	M	wild-derived strains	MSM/Ms	molossinus	Jax	FALSE	PASS
PasteurInst_STF	M	wild-derived strains	STF	spretus	external	FALSE	PASS
UM2_FB_KAK	M	wild-derived strains	KAK	dom	external	FALSE	PASS
UM2_FB_SEG	M	wild-derived strains	SEG	spretus	external	FALSE	PASS
UM2_FB_TEH	M	wild-derived strains	TEH/Pas	cas	external	FALSE	PASS
ZALENDE/EiJ	M	wild-derived strains	ZALENDE/EiJ	dom	Jax	FALSE	PASS
