# Supplementary material for: The Mouse Universal Genotyping Array: From Substrains to Subspecies
Source: G3 (Bethesda). 2015 Dec 18;6(2):263–79. doi: 10.1534/g3.115.022087 (PMC4751547; doi:10.1534/g3.115.022087)
Supplement: Supporting Information [file supp_g3.115.022087_TableS2.zip › snps.csv]

chr	marker	cM	pos	A1	A2	type	is.MM	unique	is.biallelic	tier	rsID	seq.A	seq.B
chr1	UNCJPD000002	6.17277414264831e-05	3000681	A	G	wild_alleles	FALSE	FALSE	TRUE	4	NA	TACTCTTAGGACTGCCTCATTGTGCCCCATATGTTTGGCTATGTTGTGGA	NA
chr1	UNC6	0.000931264046131699	3010274	T	C	haplotype_discrimination	TRUE	TRUE	TRUE	1	rs31443144	CTGTTTAAAACCTGAAAATGGAAATAGAAGCAATAAAGACATCACAAACT	NA
chr1	UNCJPD008622	0.0037308573232218	3041160	C	T	wild_alleles	FALSE	TRUE	TRUE	4	NA	AAGACCCAACAAAGATAGAGAACTTCAGACCAATTTCTCTTATGAATATC	NA
chr1	UNCJPD000001	0.00583195724431707	3064340	C	A	wild_alleles	FALSE	TRUE	TRUE	3	NA	GTCTATCTATCTATCTAAATATCTATCGATCTATCTATCTATCTATCAAT	NA
chr1	UNCHS000001	0.0112903755423514	3124559	T	C	recomb_hotspot	FALSE	TRUE	TRUE	3	rs31289549	AATACATCTCATCATAGAAGCTGTAGTATGTCACAGTGTGTCACACAGTA	NA
chr1	UNCHS000002	0.0115100030276324	3126982	A	G	recomb_hotspot	FALSE	TRUE	TRUE	4	rs228348330	AAGCTGGAAACAAGCCAGATATTTCATGACAGAAGAATGGATACAGAAAA	NA
chr1	JAX00000010	0.0122746656218671	3135418	A	G	wild_alleles	TRUE	TRUE	TRUE	1	rs30794250	GACATACCCTTCCATCACCCAGTTATCCCATGTAGAGACATATCATCTTT	NA
chr1	JAX00000010r	0.0122746656218671	3135418	A	G	MDA_other	TRUE	TRUE	TRUE	1	rs30794250	GACATACCCTTCCATCACCCAGTTATCCCATGTAGAGACATATCATCTTT	NA
chr1	UNCHS000003	0.0177341716334067	3195649	A	C	recomb_hotspot	FALSE	TRUE	TRUE	1	rs51836202	CAGTAACTAAAGGTGATTTGATCATGAGGTCTCTCACCTAAATGGTGAAA	NA
chr1	JAX00240606	0.023815759127193	3262743	C	T	MDA_other	FALSE	TRUE	TRUE	1	rs52307261	CAGTCACTAAAGCTAACTGAATGCCATTTTATGCTTAGATTACCATGCTG	NA
chr1	JAX00240610	0.0241660935186957	3266608	C	T	wild_alleles	TRUE	TRUE	TRUE	1	rs31949395	AATGTTATATATAAGATACATCTCACCCCATAGCAGGCAGGTGATCTCCA	NA
chr1	JAX00240613	0.0293138789681713	3323400	T	C	wild_alleles	TRUE	TRUE	TRUE	1	rs32317170	GCAACATTGTTGTTTTTCTCTTCTGAACTCAGAAGGAGATCCTGGGTCAT	NA
chr1	JAX00240636	0.0353110780225037	3389563	C	A	wild_alleles	TRUE	TRUE	TRUE	1	rs36487789	GAGGCTAGAATTTAACAGCCATTTTGGAGGGCATACACATCTGAATTGCA	NA
chr1	UNCHS000005	0.039495693163025	3435729	A	G	recomb_hotspot	FALSE	TRUE	TRUE	1	rs36604631	TGAAAACACTATGAATTTGGCATCCTATTTTTTGCTGGCTCAAAGGTCAG	NA
chr1	UNCHS000006	0.0397952675909465	3439034	C	T	recomb_hotspot	FALSE	TRUE	TRUE	1	rs32691635	AATTTCTACCAGATCTCTTTGTCCTCCTAGAAGCATTGTGATACTCAGGA	NA
chr1	JAX00240649	0.041241020125091	3454984	C	T	wild_alleles	TRUE	TRUE	TRUE	1	rs37227623	CCACTGAAAGGAGACGTGGTAGAGTGACAGCATGTTGATATTTCTGGATA	NA
chr1	JAX00000040	0.0493839153542366	3544819	G	A	wild_alleles	TRUE	TRUE	TRUE	1	rs31808238	AGAGGTTTGGCACCATGTCAGTGATCAATTTCTATGAAGAGAGCCCAAGA	NA
chr1	UNCHS000007	0.0494959498452837	3546055	C	A	recomb_hotspot	FALSE	TRUE	TRUE	1	rs227932850	GAATGATACTGCCTGACCCTTAGAGGATAGCTTTAGCAGTCAGTCTAAGC	NA
chr1	UNCHS000008	0.0497940739885315	3549344	G	A	recomb_hotspot	FALSE	TRUE	TRUE	4	rs221632935	GGACAAAGCGTCAGCGGTTGACAGACAGACCAACACGACAGATTGTGTAG	NA
chr1	UNCHS000009	0.0553483923606175	3610621	A	G	recomb_hotspot	FALSE	TRUE	TRUE	1	rs244408238	TGTACATCTATCTTAGTGGATAGATAGCATTGGATCCAAGAAATGGACTT	NA
chr1	UNCHS000010	0.0557138640984025	3614653	T	C	recomb_hotspot	FALSE	TRUE	TRUE	3	rs31144346	CAGCTCATCCTTGGTAACCCAATCACAAAAGAACTCAAATGAAATGTACT	NA
chr1	JAX00240691	0.0570490324261736	3629383	G	A	MDA_other	FALSE	TRUE	TRUE	1	rs30494877	ATCACCCCTTAACTAGAATATTTGTTCCTAAGAGATCTGAGGTGGAATGA	NA
chr1	UNCHS000011	0.0583211133706365	3643417	T	G	recomb_hotspot	FALSE	TRUE	TRUE	1	rs38548347	GGAGTAGTGCCAGCTTCAAGACCAGAGTCTTCTTATCAAGAAAGACAAAA	NA
chr1	UNCHS000012	0.058923978580956	3650068	T	C	recomb_hotspot	FALSE	TRUE	TRUE	1	rs37843104	TTTCAACAGGTGGTCTCATTCTTATTTTCCCTGGTGGAATGAGAAGGAGT	NA
chr1	UNCHS000013	0.0595621038374059	3657108	T	C	recomb_hotspot	FALSE	TRUE	TRUE	1	rs32358800	AGACATTAAGAGAACTTACTTCTCTCTCAGAATACCCAATTTTGGTTCCC	NA
chr1	UNCHS000014	0.0598064768049328	3659804	C	T	recomb_hotspot	FALSE	TRUE	TRUE	1	rs258367496	CTTGAGTTCAGATCCCTGTAGAGGACAGAGAGGGCATTGGGTACCTTGAA	NA
chr1	JAX00240699	0.0603034847802394	3668372	A	G	MDA_other	FALSE	TRUE	TRUE	1	rs37280131	TTATACAGCAATTCAGAGTTCCACGGTGAGCATCTCATTAGACAGTGATG	NA
chr1	JAX00240700	0.0603036945168883	3668399	C	A	MDA_other	FALSE	TRUE	TRUE	1	rs36913716	GAGCATCTCATTAGACAGTGATGAAAAAGGCCTGATAGTTCCAAAAGGAA	NA
chr1	JAX00000058	0.0611474883595508	3777023	C	T	MDA_other	FALSE	TRUE	TRUE	1	rs32430919	AAAAAATAAGCTTCTATTATGGAGATTGAGGGATGGGTTAAGAACTCAAG	NA
chr1	UNC9371	0.0620462099001573	3892718	C	T	haplotype_discrimination	TRUE	TRUE	TRUE	1	rs37659988	TTGAGGTTAAGAGCAGCCAAATTTTTAAGAAAGCCTGTGATCTAAACATT	NA
chr1	JAX00240733	0.0621138538534448	3901426	G	A	MDA_other	FALSE	TRUE	TRUE	1	rs36663177	GGCTTGGGTGACTTGTGTGAGAAAGAGAATGGGCAAGTCCAGGAATACCA	NA
chr1	UNCJPD009367	0.062364986302438	3933755	G	A	wild_alleles	FALSE	TRUE	TRUE	1	NA	TATACACCATTGACCAGAAAACAACAAAAAATCCTTTAGAGGAGACTCAA	NA
chr1	JAX00190647	0.0628204255515478	3992385	C	T	MDA_other	FALSE	TRUE	TRUE	1	rs49554393	ACTGGCATCAGTTTCTCAGCTTTGAATGGATACGCACTAGAACTATCATC	NA
chr1	UNC11461	0.0630721095302474	4024785	C	T	haplotype_discrimination	TRUE	TRUE	TRUE	1	rs30805810	ATCTAATGTATTCATCAACCTCATTGGCACCAATGGCGATTCTGGAAAAC	NA
chr1	UNCJPD000004	0.0633952360259871	4066382	C	T	wild_alleles	FALSE	TRUE	TRUE	4	NA	AGTCATCAGGGGAATGCAATTCAAAACAAGCTTGTGATTCCACCTCACAC	NA
chr1	UNCHS000015	0.0635711895383798	4089033	T	C	recomb_hotspot	FALSE	TRUE	TRUE	1	rs235125636	TTGCCAATTTGACAAGAGATAGAGTCAGTTGGAGAAAGGGAATCTCAATG	NA
chr1	UNCHS000016	0.0636026578037413	4093084	A	G	recomb_hotspot	FALSE	TRUE	TRUE	1	rs37956476	TATCAGTATATGTCTGCCATTCATTGCCAGTCAAAGATTTGACAGTGGCC	NA
chr1	UNC12838	0.063936294435999	4136034	G	A	haplotype_discrimination	TRUE	TRUE	TRUE	1	rs30607992	ATAAACAAAATCAATAATAACAACAAATAAGAGTCAAAGGTCCCAAAAAA	NA
chr1	JAX00240778	0.0641961270719102	4169483	C	T	MDA_other	FALSE	TRUE	TRUE	1	rs36536983	ATTAATTGAACAGCAGCCGCTTATCCTTGAGGGTGTCTCTTTGTGTACTA	NA
chr1	JAX00000089	0.0643970858536681	4195353	T	C	wild_alleles	TRUE	TRUE	TRUE	1	rs36447489	TCCACATATTGACCTTGATCAACAGGTCAGTGCTATTGCTAGGTGATGGA	NA
chr1	JAX00240804	0.0654810203913158	4334891	T	G	MDA_other	FALSE	TRUE	TRUE	1	rs36865396	GCCACCTCTGCACACAAGGTCTACTCCAAACTCATAGTTCAGAACCATTT	NA
chr1	UNC15185	0.06565913341439	4357820	A	G	haplotype_discrimination	TRUE	TRUE	TRUE	1	rs36424721	TTTTTAATAGAGTCAGCAAAACTGAAGCCTCTTCTCATCCTCTGATAATC	NA
chr1	JAX00240817	0.0659309288073134	4392809	G	A	MDA_other	FALSE	TRUE	TRUE	1	rs37650060	GAGAGTTCTTTCCTACCAAAGTCTGGCAGCACTCAGCAATGTGCAGCTTT	NA
chr1	UNCJPD008393	0.065977288374748	4398777	C	T	wild_alleles	FALSE	TRUE	TRUE	3	NA	TTGTTCTTCAATAGCTCTTTCCACTTGTTGTAAGGCCAGCAATTGATTAA	NA
chr1	UNC16386	0.0663498428074156	4446737	A	G	haplotype_discrimination	TRUE	TRUE	TRUE	1	rs51852623	ACCTGTAGACAGCATGCAGTTGAGTATTAGATTCACTCAGTCATTGTCTG	NA
chr1	UNCHS000017	0.0667535936246036	4498713	C	A	recomb_hotspot	FALSE	TRUE	TRUE	1	rs214452121	GTATGTGCATCTTCAGCCTGGCTTTCTTCGATAAAAGCATTAAGATAGCC	NA
chr1	UNCHS000018	0.0667963954370306	4504223	G	A	recomb_hotspot	FALSE	TRUE	TRUE	1	rs231202172	AAGAACACACCACACACCATAGATAAATATTAAATAAAGAAGAACACAGA	NA
chr1	JAX00000115	0.213074716737902	4538131	G	A	MDA_other	FALSE	TRUE	TRUE	1	rs31986912	CATGAACTCTCCCTCCCTAAGTTCACTCTTTGACTTACACGCATGTTTTG	NA
chr1	UNCHS000019	0.309692573403303	4608178	G	A	recomb_hotspot	FALSE	TRUE	TRUE	1	rs32040044	GGAAAAAAAAAGAAGTTTAAAATATGTGTGCAGTTAGTGTGCCAAGCAGA	NA
chr1	UNCHS000020	0.309734181591817	4610401	A	G	recomb_hotspot	FALSE	TRUE	TRUE	1	rs262419577	CAGGATGTAGAGCTGATGGTTCTGACAACAGCGCATCTGATGCTAAGTTG	NA
chr1	JAX00000121	0.309801956333433	4614022	T	C	MDA_other	FALSE	TRUE	TRUE	1	rs6163350	TCAAGTACTAAAAGCAGCCGTTTATTCTGCTCCTAGAGGCACTGAGATTC	NA
chr1	JAX00240864	0.310352558259453	4643439	G	A	MDA_other	FALSE	TRUE	TRUE	1	rs38007723	AACTTGATTGGTGGCAGCTTGGACACAGATTCAGTTTTTGCTAGACTTTC	NA
chr1	UNCHS000021	0.310387241108449	4645292	G	T	recomb_hotspot	FALSE	TRUE	TRUE	1	rs252872316	GAAGCCCTAGCAAGTCTCCGAGTCTTTGTTTCCATGTCATAAATGAGGTA	NA
chr1	UNCHS000022	0.310457673683069	4649055	A	C	recomb_hotspot	FALSE	TRUE	TRUE	3	rs262799410	TGGGTAAATTTGCTTCTTTTTGTTCTAGAGCTTTCACGTGTGCTGTCAGG	NA
chr1	UNC19217	0.310820205848317	4668424	C	T	haplotype_discrimination	TRUE	TRUE	TRUE	1	rs231878179	AACTATCTCTTTAAAATATCTCCATTCTTCCCATGATGGTTAACCAACCA	NA
chr1	UNCHS000023	0.312799280711478	4774160	T	G	recomb_hotspot	FALSE	TRUE	TRUE	1	rs37081404	GTCTGCCTACAGCAAGTTATCACGAAAGACAACCGTCATGGGACTCACAC	NA
chr1	UNCHS000024	0.312844370286886	4776569	C	T	recomb_hotspot	FALSE	TRUE	TRUE	4	rs36742481	GATATTACGAAAGATGAACTCTTCAGAATGCTCAGCGCTCGGAAGGATCC	NA
chr1	UNCJPD000006	0.313129619406529	4791809	A	G	wild_alleles	FALSE	TRUE	TRUE	4	NA	TTTGGAATAAGGAATAAACATTTCATCAGGTTCTTGAGACATTCTTTCCA	NA
chr1	UNC21023	0.313456551583222	4809276	T	C	haplotype_discrimination	TRUE	TRUE	TRUE	1	rs212137023	AGATCTGACCCCTTTTCTGGGCTCCACAGGAGTCGCATATATGTGGTGTA	NA
chr1	JAX00240897	0.314014621645642	4839092	A	G	MDA_other	FALSE	TRUE	TRUE	1	rs38768814	TATTCTTTAGCCATTCTGTATGTGAAAATCTGTATTGATATGTTTTCTTG	NA
chr1	JAX00240910	0.317339227469653	4896221	G	A	MDA_other	FALSE	TRUE	TRUE	1	rs36492762	GCTTTATATATTTGGTCTTCATTACATAGTCCTTGTAATTTTTTGGTGGA	NA
chr1	JAX00190669	0.31995173083057	4923356	G	A	MDA_other	FALSE	TRUE	TRUE	1	rs46094724	CTTTGAAATAAGGGCTTTGAAGCCTAGATTTTTAACAGCTTTTGCTTTCA	NA
chr1	UNCHS000025	0.378125329412814	5025197	T	C	recomb_hotspot	FALSE	TRUE	TRUE	1	rs30847416	TCCATTGTACACCATCTCTACAGCTTCTCCACACAGGTCTTAGGCATAGT	NA
chr1	UNCHS000026	0.383341732306002	5028801	C	T	recomb_hotspot	FALSE	TRUE	TRUE	1	rs32759286	GAACAGAAATGCATATTATATGCCATTGCATGCTGTAAGTATGTGGCCTG	NA
chr1	UNCHS000027	0.39926817212149	5121108	C	T	recomb_hotspot	FALSE	TRUE	TRUE	1	rs31237956	GCCCTTCTATTATATGAAATTACAGCTCACCAAACACCAAATCTTATAGA	NA
chr1	UNCHS000028	0.399569811075968	5124241	A	G	recomb_hotspot	FALSE	TRUE	TRUE	1	rs30747710	AAAACGCCCATTATACTGAAAAAGAACAGAGAAAACATTTTACACAACAA	NA
chr1	UNC23995	0.400449888217009	5133382	C	A	haplotype_discrimination	TRUE	TRUE	TRUE	1	rs31172273	GGCAATTTTAAAAAGCATGTTAATGCCAGGACAGGTGGTACACATCTTTA	NA
chr1	UNCHS000029	0.402014116781771	5149629	T	C	recomb_hotspot	FALSE	TRUE	TRUE	1	rs32682559	AACATTTCAAATTTCAGTGGCATTCAATGTTTGTATTGTATTTCACCTTT	NA
chr1	UNCHS000030	0.402254041542242	5152121	C	T	recomb_hotspot	FALSE	TRUE	TRUE	1	rs32769011	GTATTACATAGGAAGAGCAGTGAACTTGAAATTTGGAGTAAAACCAGTAC	NA
chr1	UNCHS000031	0.402609981285206	5155818	T	C	recomb_hotspot	FALSE	TRUE	TRUE	1	rs31716357	CATGTAGAAATGTTTTCTGGTGAAATCTATAAGACCTTGCTTAAGCAGTA	NA
chr1	JAX00190675	0.408911857367344	5221273	A	G	MDA_other	FALSE	TRUE	TRUE	1	NA	ACCCATGCTGCTCTCTTTCTTCATTTTCCCAGTCCAGGATGCAAATGAGG	NA
chr1	UNC24700	0.40923005613675	5224578	G	A	haplotype_discrimination	TRUE	TRUE	TRUE	1	rs52209865	GAGAGGCTAGCCTAATCTACATAGGAAGTTCCAGGCCATCCAGGTATATA	NA
chr1	JAX00000169	0.412895263081535	5262647	C	A	MDA_other	FALSE	TRUE	TRUE	1	rs31524625	AATTAAAAACAAGAAAATGGGACACAGCTACAACAATCCTCCTCAGAGAA	NA
chr1	UNCHS000033	0.41785589043248	5314171	C	A	recomb_hotspot	FALSE	TRUE	TRUE	1	rs31579228	AGGAGCCACACTTACAGTCTTTACCAAAAGGTTGCCTAGTCCCTTGTCTC	NA
chr1	UNCHS000034	0.418106694606248	5316776	A	G	recomb_hotspot	FALSE	TRUE	TRUE	1	rs47937185	ACATTGTTTATTATAAAATATAGGATGGAGTGGGGGAGATGGCTCAATAG	NA
chr1	JAX00240989	0.424118388815167	5379217	G	A	MDA_other	FALSE	TRUE	TRUE	1	rs37370313	CCATTGCACATTTCTGTCATGTGGGCATAAAGTACAAGGGAATGCTGAGT	NA
chr1	UNCHS000035	0.424498879446541	5383169	A	G	recomb_hotspot	FALSE	TRUE	TRUE	1	rs36871916	AAGGGAGCTTCTATATTTTAAATGCTGTTGATAAACAAAAGCCACCATCT	NA
chr1	UNCHS000036	0.424877733352021	5387104	T	C	recomb_hotspot	FALSE	TRUE	TRUE	4	rs224626180	ACCCGACTCTGAACCCCCTTCCCCTTCCCATCTCTTCTTCCTTCTGATTC	NA
chr1	JAX00240994	0.427517483385175	5414522	G	T	MDA_other	FALSE	TRUE	TRUE	1	rs36348361	CTAGTACTTGGGTTGAGACACAAAAAAATACAAATTGAACAGAAGTCTAA	NA
chr1	UNCJPD000007	0.436075411856268	5476286	G	A	wild_alleles	FALSE	TRUE	TRUE	3	NA	AGCTTTGCAATTTTATGAGGTCCCATTTATTGTTTCTCGATCTTACAGCA	NA
chr1	UNCHS000037	0.442699340495752	5524092	C	T	recomb_hotspot	FALSE	TRUE	TRUE	1	rs219732089	AGTCAGGGAAGTGAGGGTGTGTCTAGTTTTCCTTAGAAAAATGGTAAATG	NA
chr1	UNCHS000038	0.443718715532372	5531449	A	G	recomb_hotspot	FALSE	TRUE	TRUE	4	rs31593579	CTGGATACAGAGCTAAACAGATGGGGGAATCTTGAATGGCCAGCTGAGAA	NA
chr1	JAX00724535	0.451670589034024	5588839	A	G	MDA_other	FALSE	TRUE	TRUE	2	rs8236458	GCAACCTCAGGGCTCCAAAAAGGTGCAAATACTCTCAGTTTAATAGCTGC	NA
chr1	UNC26205	0.457953802271163	5634186	A	G	haplotype_discrimination	TRUE	TRUE	TRUE	1	rs245316299	AAAGCAATCATCAGTCAGCTTTACACAGCTTTGAATTATGCAAGCTACAC	NA
chr1	JAX00241011	0.458971791722577	5641533	C	T	MDA_other	FALSE	TRUE	TRUE	1	rs32140280	TTCTAGCAAAACAGACCATACTCTAAGGGTTCTACAGTATAGAGAGGCAT	NA
chr1	JAX00190683	0.463762635379073	5716551	G	A	MDA_other	FALSE	TRUE	TRUE	1	NA	ATCTACATAGATTCTTCTTTTTAATGGAGACCTTTCAAATGGCTCCTAAC	NA
chr1	UNCJPD009180	0.466051450603133	5754074	G	A	wild_alleles	FALSE	TRUE	TRUE	1	NA	ATATATTCTAGTAACCATGGCTGTTATAAATTATTGAGTACAATGGCTAT	NA
chr1	UNC26932	0.467772499600997	5782289	T	C	haplotype_discrimination	TRUE	TRUE	TRUE	4	rs266237379	AAGGTAAGGTTCCATCCTCGTATCAAAAGGGTCATGTCTATAAGTAAGAG	NA
chr1	UNCJPD000009	0.471674641954048	5846261	T	C	wild_alleles	FALSE	TRUE	TRUE	3	NA	TTTTCCTCTTCTTCCTAACAAGAAACCAGTTGTTACTTGTCATATTGTTC	NA
chr1	UNC28841	0.477684802464718	5944792	T	C	haplotype_discrimination	TRUE	TRUE	TRUE	1	rs31972222	CATGTCTTCAACCTTCTGACCCAGGATCATCTGACAGACTTTAGAGAGGA	NA
chr1	JAX00241061	0.478309784496691	5955038	C	T	MDA_other	FALSE	TRUE	TRUE	1	rs36823589	ATGAGAAGTACGATTAGATTTCAATTCAGCAGGTCATACTTGGGCAAAAG	NA
chr1	UNC30322	0.484937790313026	6063698	A	C	haplotype_discrimination	TRUE	TRUE	TRUE	1	rs48972085	CCTCAATGACATTTCCAATGCTAACTATCTTTAACAGAGCAAAATTTTGA	NA
chr1	UNCJPD000010	0.485654939810381	6075455	G	A	wild_alleles	FALSE	TRUE	TRUE	1	NA	CAGACGGCTGACTAAAAAGTCATAAAGGAGATGTATTCCAAAGGTCACAA	NA
chr1	UNCHS000039	0.486861778528182	6095240	T	C	recomb_hotspot	FALSE	TRUE	TRUE	1	rs31833540	TGCTAAAAAATATTCCCAAGCAGTTGGGTGTGATGGTACATGTGCCTGAA	NA
chr1	UNCHS000040	0.487016590591147	6097778	C	T	recomb_hotspot	FALSE	TRUE	TRUE	1	rs32096391	ATCAGGGACCAGTACAGGAACATTCCAAGAAAACTATAGAACTAAACCTA	NA
chr1	JAX00241091	0.492806854534838	6192704	G	A	MDA_other	FALSE	TRUE	TRUE	1	rs31838716	CAGCAATGTAAGGACACTTAGAAAAGGTAAGAGGCCTGCAGCAAGGTCCA	NA
chr1	JAX00241097	0.495536499853088	6237454	G	A	MDA_other	FALSE	TRUE	TRUE	1	rs31839848	CCATGGTGGCCCACAGTAAAATCTGATTGATTTTTGGTAGCATTTTGTGA	NA
chr1	UNCHS000041	0.499786275317476	6285275	C	A	recomb_hotspot	FALSE	TRUE	TRUE	1	rs31849862	TAGGTTACTGGGTACAGTTGTTGAGCACTGTACTCTGCCCTAGATGCCTA	NA
chr1	UNCHS000042	0.50105031523427	6288314	A	G	recomb_hotspot	FALSE	TRUE	TRUE	4	rs32630049	ACTACAAAATGAGCAATTAGTTCTTTGGTGTGGCTGCACTCATTCTCACA	NA
chr1	UNC34218	0.529818349720978	6357478	G	T	haplotype_discrimination	TRUE	TRUE	TRUE	1	rs47493511	CCCCCAGAGCCACTCTGCCTCCATTTTTCATCAAAAAAGAGCAGGTCTCC	NA
chr1	JAX00241125	0.569826584929746	6467181	G	A	MDA_other	FALSE	TRUE	TRUE	1	rs31852929	ACTCGGAGGGTCTGTATAGCATTAGGTTCATGAATAGGAAGTGAACCTGA	NA
chr1	JAX00241142	0.573324312792071	6524523	A	G	MDA_other	FALSE	TRUE	TRUE	1	rs31864855	GAGTTAAAGTGTTACATAGACACGACAAAGGTTATAGAATAAGTGTATCG	NA
chr1	UNC36398	0.573623750308658	6529432	G	A	haplotype_discrimination	TRUE	TRUE	TRUE	1	rs260384278	TAGATATATATGTGGAAAATATTTTCTCCCATAAGTTTATGATGTTTTGT	NA
chr1	UNCHS000043	0.618741213450365	6669269	T	C	recomb_hotspot	FALSE	TRUE	TRUE	3	rs224721244	TCCCAGGATCTCAGAATCCCAGAAGCTTGGTCACACCAGTATCTCAGGGT	NA
chr1	UNC38030	0.628151278700495	6671327	A	G	haplotype_discrimination	TRUE	TRUE	TRUE	3	rs32265874	CTTTCTTCCTTGACCAAGTTATCATTGAGTAGAGCATTGTTCAGCTTTCA	NA
chr1	UNCJPD007962	0.644241837206248	6698960	G	T	wild_alleles	FALSE	TRUE	TRUE	3	rs242162682	CTTCTCATTGTGTCCTGGATTTCCTTGATGTTTTGAGTTAGGATCTTTTT	NA
chr1	JAX00241189	0.64636498278373	6733767	G	T	MDA_other	FALSE	TRUE	TRUE	1	rs37007456	TGTGTATGCTGGGTTTCCTATACAGGTCCTGTGTGTACCCTGTGGGCTGG	NA
chr1	JAX00000280	0.647199003799069	6747440	A	C	wild_alleles	TRUE	TRUE	TRUE	1	rs31190522	TCTTGGAGGCTTGCTTGCTGGTCATACTAACCAAAATACTTTCAGCTATA	NA
chr1	JAX00241205	0.647722424725905	6756021	G	A	wild_alleles	TRUE	TRUE	TRUE	1	rs38504087	CCACATCACATTGGGAGCCTTGAATTGCTAATTTGTACTGTTGGGGACAA	NA
chr1	UNCHS000045	0.692223478133757	6818832	A	G	recomb_hotspot	FALSE	TRUE	TRUE	1	rs36936049	AAGGCTACCTAGAAGTCTACCTAAAACTTGGCAATGGGGATAGGGATGCA	NA
chr1	UNCHS000046	0.711981444493374	6821298	G	T	recomb_hotspot	FALSE	TRUE	TRUE	1	rs36749983	AACCTTCTTCTGTATCAGTAATTTGGGACTGGTATTATGAATTCAGAGAG	NA
chr1	UNC40323	0.77353227369099	6846703	A	G	haplotype_discrimination	TRUE	TRUE	TRUE	1	rs32312422	AGGTCAAAGGAAGCCCTTAACATTGATACCAGAAAATTATCTTTCCAGGG	NA
chr1	JAX00241222	0.773533583890358	6846773	C	T	MDA_other	FALSE	TRUE	TRUE	1	rs36518554	AAACTTATTAAAACAAGGTATGCCACAGTAGACATGGTCTTGCGCTGAAA	NA
chr1	JAX00241239	0.775116117556094	6931323	T	G	MDA_other	FALSE	TRUE	TRUE	1	rs38649695	TAATATTAAAAGCTTTCTACTGAACCTTCAGTATACTGTTTTGGAACCTA	NA
chr1	UNC41603	0.775764460354999	6965962	T	C	haplotype_discrimination	TRUE	TRUE	TRUE	1	rs237453338	TCTTTTCTCTCTGATACCTCTAGCTTGTTTCAAGTTGATACAAAACCAGC	NA
chr1	UNCJPD008788	0.776110858350881	6984469	C	A	wild_alleles	FALSE	TRUE	TRUE	4	NA	AACTCACCTATTTCCTAGACAATTGTGTATTTCTGTGTTTGGGTGTGACT	NA
chr1	UNCHS000047	0.778427440571352	7108237	G	A	recomb_hotspot	FALSE	TRUE	TRUE	1	rs213584229	GTCTCTTGTAGTTTCTCTATGTGACCGCTTCAGCTTGTCAGTTTTGCTCC	NA
chr1	UNCJPD000013	0.77860441107176	7117692	G	A	wild_alleles	FALSE	TRUE	TRUE	1	NA	TTTACACACAAAAACACACAAATATATACACACAGACAAACAACGCACAC	NA
chr1	UNCHS000048	0.778618130730861	7118425	C	T	recomb_hotspot	FALSE	TRUE	TRUE	1	rs51616238	CACATAAGCAGGGGGCCACATTACCGAGATTGGCTAGTATCACTGCTTTG	NA
chr1	UNCHS000049	0.779048213032118	7141403	T	C	recomb_hotspot	FALSE	TRUE	TRUE	1	rs220418772	GGCTGACTTTGAGCTTACAGGTGTAGCCCAAAGTGATCTTGAACTCCTGT	NA
chr1	UNC44002	0.779093751818738	7143836	G	T	haplotype_discrimination	TRUE	TRUE	TRUE	1	rs32240222	TGAGGCGGGATTTCTCTGTTGTTCATTGCTGCATAGCCAGACTAGTTGGC	NA
chr1	UNCHS000050	0.779093751818738	7143836	G	T	recomb_hotspot	FALSE	TRUE	TRUE	1	rs32240222	TGAGGCGGGATTTCTCTGTTGTTCATTGCTGCATAGCCAGACTAGTTGGC	NA
chr1	JAX00000309	0.779178690172081	7148374	G	A	sister_strains	FALSE	TRUE	TRUE	1	rs3667401	GCTTCTGGCCCCTTTAAAGGCTTTGTCTATTGGAACTACCATGCGCTCTA	NA
chr1	JAX00000309q	0.779178690172081	7148374	G	A	sister_strains	FALSE	TRUE	TRUE	1	rs3667401	GCTTCTGGCCCCTTTAAAGGCTTTGTCTATTGGAACTACCATGCGCTCTA	NA
chr1	JAX00241269	0.780552228321417	7221758	A	G	MDA_other	FALSE	TRUE	TRUE	1	rs48513813	GTAACTTTGGATAACTTTTGATTTGTATTTCTCTGCCTGAGGAGGACTTT	NA
chr1	UNCJPD000014	0.780932298441068	7242064	C	A	wild_alleles	FALSE	TRUE	TRUE	3	NA	GAGGAAAAGAGAAACAAGGGAAAGTATGCCCTGGGAGAGCAAAAGGAGAA	NA
chr1	UNC45743	0.781244949444645	7258768	T	C	haplotype_discrimination	TRUE	TRUE	TRUE	4	rs215449865	GAAAACATTTACTGGCACTTTAAGTTGGAAATCTTCACTCTCCTCTATAC	NA
chr1	JAX00241286	0.782268177717128	7313436	C	T	wild_alleles	TRUE	TRUE	TRUE	1	rs37161454	TTTGGAAGGCACAAATATATAGCCAGAACTGCTTTGGCCCCAAGGCATAA	NA
chr1	JAX00241286r	0.782268177717128	7313436	C	T	MDA_other	TRUE	TRUE	TRUE	1	rs37161454	TTTGGAAGGCACAAATATATAGCCAGAACTGCTTTGGCCCCAAGGCATAA	NA
chr1	JAX00000327	0.783569767204003	7382976	T	C	MDA_other	FALSE	TRUE	TRUE	4	NA	TCCCTTTAACTGCCCCCCCCCCCAGCATTCTGTTACAATAACGGAAAGCT	NA
chr1	UNC49074	0.830186900396822	7521699	T	C	haplotype_discrimination	TRUE	TRUE	TRUE	1	rs229922765	AAGAAACAGGTTGTAGGTCTGAACAGATCTAAACTTCAAAAAAGTCATAT	NA
chr1	UNC49759	0.839371101420004	7548683	T	G	haplotype_discrimination	TRUE	TRUE	TRUE	1	rs241659225	GGTAAGCTGGTATTTAAGTCAGAACATTGTGACAATCTTAGTTTGACAGA	NA
chr1	JAX00241304	0.843881856540084	7561936	C	A	MDA_other	FALSE	TRUE	TRUE	1	rs37606884	AGTGAAATTTCTCTTTGTAGTCACATAACTGTCCACCAAGAACAGGCAGG	NA
chr1	UNCJPD008121	0.845790446962394	7608604	C	T	wild_alleles	FALSE	TRUE	TRUE	3	NA	GGACGAGAAAACCCGGGACGGGAAGTTACCATCACCGGCGCAAGGAAGAT	NA
chr1	UNC8501778	0.8485707611537	7676587	G	A	haplotype_discrimination	TRUE	TRUE	TRUE	4	NA	TTAATTGGGGCTGACTTACAGGTTCAGAGGTTCAGTTCATTATCATCAAG	NA
chr1	JAX00241324	0.84889327645477	7684473	C	A	MDA_other	FALSE	TRUE	TRUE	1	rs38387323	GGAGTCCTCACGTTGTGGGTCTTTTATTTGGTGTCTTGGCCGGGAAACTT	NA
chr1	JAX00000353	0.849448455913561	7698048	G	A	wild_alleles	TRUE	TRUE	TRUE	1	rs38627240	AGTGAAATGGGTTAGTAGTTACAGTGGACATGGGATACCTTATCACAGCT	NA
chr1	JAX00241334	0.852307210930058	7767949	T	C	MDA_other	FALSE	TRUE	TRUE	1	rs6249121	CAGACTTCAGCCAAAATCTTCTTTATGGAGAACTGCATTAACTTTGTTTC	NA
chr1	JAX00241337	0.85245374558942	7771532	G	A	wild_alleles	TRUE	TRUE	TRUE	1	rs36576935	CAATACTCTTCACCCAGATTCACTTCAGGACACTTGGGTCATTCTTAGTG	NA
chr1	UNC55318	0.854260951858629	7815721	T	C	haplotype_discrimination	TRUE	TRUE	TRUE	1	rs238964555	CTTTTGTGATTGAGTTACCTCACTAAGGATGATTTCCACCAGATACATCA	NA
chr1	UNCHS000051	0.85652477534017	7871075	G	T	recomb_hotspot	FALSE	TRUE	TRUE	1	rs220444079	TAGAAGTAGGAGATGACAGCCTGACCCAATGAAGTTTTGTCGTTTGTTTG	NA
chr1	JAX00241349	0.856568453547314	7872143	A	G	wild_alleles	TRUE	TRUE	TRUE	1	rs36658905	CTAACCTCATTTTTGGGCAAAGGGGCCTAGGAAACTTAACTAGAATGAAG	NA
chr1	UNCHS000052	0.856618020950928	7873355	C	T	recomb_hotspot	FALSE	TRUE	TRUE	1	rs49449540	ACTGTAACTCATACATGGCATTATACAATGTAAAGACTTCAGAGAGTGAC	NA
chr1	JAX00241351	0.859364390468143	7940508	G	A	wild_alleles	TRUE	TRUE	TRUE	1	rs38007977	TTCCTGGGACCTCTTTGGCCAGTGATCCACACAGTTTTTAGAGTTGAGAA	NA
chr1	UNC57959	0.860566686286156	7969906	A	G	haplotype_discrimination	TRUE	TRUE	TRUE	1	rs32436834	GTTTTTACTTATGTTCCCAGGAAAAGTAAAGACAGTTTTCTCATATTGTC	NA
chr1	JAX00241357	0.862753132269646	8023368	G	A	wild_alleles	TRUE	TRUE	TRUE	1	rs31654586	CAGAGGTGTCTGGAGTCTATTACTGCTAGAATCATGCTGAACAAAGCAAA	NA
chr1	JAX00241357r	0.862753132269646	8023368	G	A	MDA_other	TRUE	TRUE	TRUE	1	rs31654586	CAGAGGTGTCTGGAGTCTATTACTGCTAGAATCATGCTGAACAAAGCAAA	NA
chr1	UNC58412	0.863888356683431	8051126	G	A	haplotype_discrimination	TRUE	TRUE	TRUE	1	rs31440053	CCATTATGAGGCATATGATAAGTGCTGATGAACATTTCCCTTTGTTAATT	NA
chr1	JAX00241361	0.8639387011338	8052357	A	G	MDA_other	FALSE	TRUE	TRUE	1	rs37316305	TTTTTAGTTATTTGCTATGTCTTCCAGAGATTATTTTGTGCTGAGTCTAG	NA
chr1	JAX00000382	0.866342802003455	8111141	A	G	MDA_other	FALSE	TRUE	TRUE	1	rs48900772	ATATTTATACCATGGCTTCCAACAAAAACCCTTTCTGTGCACAGTGTTTA	NA
chr1	UNCJPD000016	0.866997484344253	8127149	C	T	wild_alleles	FALSE	TRUE	TRUE	4	NA	GAAGCGCAAGTTGTGCAACGGCGTTAGGATACCAATCAATTACTCTTGCC	NA
chr1	UNC61552	0.872528544052928	8262392	T	C	haplotype_discrimination	TRUE	TRUE	TRUE	1	rs46062389	CAAGTGTCCCCTTCATAGCCACACAGCCTCCACAGAGGCCACATAATGGC	NA
chr1	JAX00241411	0.872640234299849	8265123	A	C	MDA_other	FALSE	TRUE	TRUE	1	rs47975665	GCTTGCCTTTTTTGCCTGGAATCTCCAAGTTTATTTTTCTCTAACTGAGA	NA
chr1	JAX00241432	0.880141598302164	8448543	T	C	MDA_other	FALSE	TRUE	TRUE	1	rs32517281	GTGGAGGGTGGGTTGTAATACAGTGTAATTGGTGTAGATAAACTATACTC	NA
chr1	JAX00241440	0.883365647088526	8527376	T	C	MDA_other	FALSE	TRUE	TRUE	1	rs47387693	TAGCTAAAGTAGGAAGGATACAAGAGATTACAAATTGTTAAATGCACATA	NA
chr1	UNC66010	0.884459810715819	8554130	G	T	haplotype_discrimination	TRUE	TRUE	TRUE	1	rs32265991	AGTATATTTTTAATTAAACCACTTTATTTGTTTGTGTTCCCAATTGTTGC	NA
chr1	JAX00241456	0.887340772910667	8624574	G	A	MDA_other	FALSE	TRUE	TRUE	1	rs51800981	AGAGCTGGTGAAAATTAGATGGCAGATGTCATAATCAGTAGAAAGGAAGC	NA
chr1	UNC67320	0.888161784154514	8644649	C	T	haplotype_discrimination	TRUE	TRUE	TRUE	1	rs32246715	AGTAGAATTGCATGCAGAGTGCACACTTATGAAGGACATGCCATTTTGGA	NA
chr1	JAX00241471	0.889796036174646	8684609	C	T	MDA_other	FALSE	TRUE	TRUE	1	rs48491439	ACCAAATGGATGCATTTGGTCCCGTTTGAGGGATAATAAGGCTCATCCAA	NA
chr1	UNCJPD000017	0.894436804786568	8798083	G	A	wild_alleles	FALSE	TRUE	TRUE	3	NA	AATCTGACCATGTTTTGGGGAGGACTGTGGAAGGACTTTGGTAACTTTGG	NA
chr1	UNCHS000053	0.895362635548123	8820721	T	C	recomb_hotspot	FALSE	TRUE	TRUE	1	rs230281917	CATATTGCTGTAGTGGATATGTGGTCCATGCTACAGCTGGGACTGTGCTA	NA
chr1	UNCHS000054	0.89549236145923	8823893	A	G	recomb_hotspot	FALSE	TRUE	TRUE	1	rs3698919	GCCCCCACCCACCCAGGAGCCATCAGTTGTTAAAGGCATCTTAATCACAA	NA
chr1	UNC70761	0.897177121518522	8865088	T	C	haplotype_discrimination	TRUE	TRUE	TRUE	1	rs32453270	TGGGAGTAGGAGTGTTTCTGACTAATTTGTCTGTTCTTGAGATCTTTCTC	NA
chr1	UNCJPD000018	0.901025016158615	8959175	T	G	wild_alleles	FALSE	TRUE	TRUE	1	NA	GTGCAAGTGATGAGCTTAGAAGGATACCTCATCACCCAAAGTCTGTCGAT	NA
chr1	JAX00000442	0.902077750924637	8984916	T	C	MDA_other	FALSE	TRUE	TRUE	1	rs36714281	GAATTGTTATTCTTCTGGCATGGGAACTGCTACTGTGGCTTTCACAAATA	NA
chr1	UNC73203	0.904203288247826	9037356	A	G	haplotype_discrimination	TRUE	TRUE	TRUE	1	rs38973696	GATGCTGATTGTCTGGTTACCAAAGCAGTCATTTTAACAAAGCCTGAGAC	NA
chr1	JAX00241526	0.90604503448202	9101881	T	G	MDA_other	FALSE	TRUE	TRUE	1	rs37260774	GACCCCCCCAATCCTCAGTAGTTAACGCTAAACACACACAAGCATAAGCA	NA
chr1	UNC74840	0.907605802026877	9156562	A	G	haplotype_discrimination	TRUE	TRUE	TRUE	1	rs31548279	AGACAGTGGTCCACGCAGCAACATGTATGCTGAGCTGAATTCAAGAATAC	NA
chr1	UNC76650	0.911207604023008	9282750	A	G	haplotype_discrimination	TRUE	TRUE	TRUE	1	rs6353738	AAGGCAAATGCTTCAACCCACTGGGCAATCTAGCTGGCCCTCTCACAATT	NA
chr1	JAX00000475	0.915654625538503	9438550	A	G	MDA_other	FALSE	TRUE	TRUE	1	rs31708266	ATATCTAGGGTTGTTATTGGGAGATTTTAGACTGCAGATTTGATTTGATT	NA
chr1	UNCJPD009579	0.916012727797382	9451096	A	G	wild_alleles	FALSE	TRUE	TRUE	4	NA	AATGTTGGCAGGAAATAACCTCTACCCACATCAGGAAATAGTCCTATTCC	NA
chr1	UNCJPD000019	0.916022489551929	9451438	T	C	wild_alleles	FALSE	TRUE	TRUE	4	NA	TAAACAGTTGTTTTTCAGCCAATACCATGGAACAGATAATTGAAAACTTA	NA
chr1	UNCJPD000020	0.91602280352649	9451449	A	C	wild_alleles	FALSE	TRUE	TRUE	4	NA	TTTTCAGCCAATACCATGGAACAGATAATTGAAAACTTATGGCAAAATGG	NA
chr1	ICR5265	0.916093162371392	9453914	C	T	ICR_novel	FALSE	FALSE	TRUE	4	NA	CGGGTTACTGGTTAGTTCATAATGTTGTTCTACCTATAGGGTTGCAGATC	NA
chr1	JAX00241582	0.917754344689622	9512113	G	A	MDA_other	FALSE	TRUE	TRUE	1	rs36474829	TGTTTTCTCAGTATTTAACTCAAACCTTCTTACATCTAGCAGCAGCTGAA	NA
chr1	UNCJPD000021	0.918711910015693	9545661	C	T	wild_alleles	FALSE	TRUE	TRUE	4	NA	CTGGAGCTGGAGTTCGACCTGGGCAACCTGCTGGCTTCGGACCGCAACCC	NA
chr1	UNCJPD007841	0.918725525094402	9546138	C	A	wild_alleles	FALSE	TRUE	TRUE	4	NA	ATGGCGCGGCCCAGCTCTTCCTTACTCTGGTGTCCAGTAGGGTGCAGGCC	NA
chr1	JAX00241587	0.918966629014436	9554585	G	A	MDA_other	FALSE	TRUE	TRUE	1	rs37852654	AGTGGCAGATGAGCTGCTCTGGTATGAATGAGGAGTCAGCAGGAAGAAGC	NA
chr1	UNC81870	0.922316509239735	9671947	T	C	haplotype_discrimination	TRUE	TRUE	TRUE	1	rs36337939	AAAGTGGAGGTTCATAAAGCTTTAAGTTTTAGTATTTTATGAAATTACCA	NA
chr1	UNC82824	0.925246120242991	9774585	C	T	haplotype_discrimination	TRUE	TRUE	TRUE	1	rs36743351	AACAGGCTACACTGTGGGCTTGCAAGTAAAATCTGCCTACCTGGTTGATA	NA
chr1	UNCHS000055	0.925690194445418	9790143	A	G	recomb_hotspot	FALSE	TRUE	TRUE	1	rs45679568	CTTACCCCTGGCAAAGTACTTCTTCAGAACATGTATACACTTAAAAGTGG	NA
chr1	UNCHS000056	0.925781132895664	9793329	T	C	recomb_hotspot	FALSE	TRUE	TRUE	1	rs31576075	AGCACAAGGAACTATGCCATCATTTACAGAGTTCCACATCTTCTACTGGA	NA
chr1	UNC83675	0.983254731489853	9843988	C	T	haplotype_discrimination	TRUE	TRUE	TRUE	1	rs31362910	TGCTAACTGAAAACATCTTTGCTTCCTAATCAGATAAAACATTAGTTATA	NA
chr1	UNC84898	0.99988757777162	9919658	G	A	haplotype_discrimination	TRUE	TRUE	TRUE	4	rs49606444	CAGAGCAAGTTCTAGGATAGCCAGGGCTACAACACAGAGAAACCCTGTCT	NA
chr1	JAX00241675	1.00148946883724	9932148	G	A	MDA_other	FALSE	TRUE	TRUE	1	rs36870631	CAGCACACTTTAAAGAAAGCAGTGGAGCCTGAGGGGCTGCTGTACTTAGC	NA
chr1	UNC85539	1.01899609635479	9964703	C	T	haplotype_discrimination	TRUE	TRUE	TRUE	1	rs32610657	ATGGAGAGTGACTCTCATGGGGCTTGGCAGTTAGAGAGTCTCTGTACGAT	NA
chr1	UNCHS000057	1.07321994478886	10021449	G	A	recomb_hotspot	FALSE	TRUE	TRUE	4	rs46526194	GGCAATCCTAGAATTCACCATATACCAGGCTGGCCTCCAACTCAGAGATC	NA
chr1	UNCHS000058	1.07352339348872	10023815	G	A	recomb_hotspot	FALSE	TRUE	TRUE	1	rs227403945	AAGTTGGTTTTCCCTCACTGCTTTATGTGTGTCCCACTGACCCATCTCAG	NA
chr1	UNCJPD007787	1.07844359740788	10062178	A	G	wild_alleles	FALSE	TRUE	TRUE	4	NA	AGAATAACACTGCGCACGGATGTAACACTTGTAAGGTTAGCACTAGAAGG	NA
chr1	UNC86947	1.0786021192139	10063414	G	A	haplotype_discrimination	TRUE	TRUE	TRUE	1	rs213633831	AAGCTAAATCAGTATATGTTGGCCTATCTAATTTCCTGCATGAATGAAAT	NA
chr1	UNCHS000059	1.08006075068622	10074787	A	G	recomb_hotspot	FALSE	TRUE	TRUE	1	rs38212062	AAGCACGGCCCACATACAGTGGACCTTATATCTCTAGGGTTCTACAGTCT	NA
chr1	UNCHS000060	1.08058697639016	10078890	C	T	recomb_hotspot	FALSE	TRUE	TRUE	4	rs259405013	GTGGTAATGTGAAAGCAGGCTGAAAATTAATTTTATCAGCAAGGTTACAC	NA
chr1	UNCHS000061	1.08176742517863	10088094	G	A	recomb_hotspot	FALSE	TRUE	TRUE	1	rs246813373	AAAATAGTACGCATCATCGTAAGGAGTTCGATAGTTAGAAGCTGGAGGGG	NA
chr1	UNCHS000062	1.08212679257382	10090896	T	C	recomb_hotspot	FALSE	TRUE	TRUE	1	rs36955583	TGCCAATGTGTTTCTTGTAAGCATTCTACTAAGATGTTCCCTACTGGACT	NA
chr1	UNC87305	1.08307035643048	10098253	C	T	haplotype_discrimination	TRUE	TRUE	TRUE	1	rs31878990	TCACAAATATTACGATGAAAGCCTATTACAAAATTAAAAGGCACCCAGGA	NA
chr1	UNCHS000063	1.10236525153794	10132322	G	A	recomb_hotspot	FALSE	TRUE	TRUE	1	rs46713032	AGCATAGGTTTCCACTCTAATCCCACCACCAAGACAAAAAAGATGGCTGA	NA
chr1	UNCHS000064	1.1057141311515	10136527	T	C	recomb_hotspot	FALSE	TRUE	TRUE	1	rs51941330	TTGTTTGAATCTTTCATTGCCTAGCAGCTGGCATAGTCACAGCAACAGCA	NA
chr1	UNC87850	1.11469119916673	10147799	A	G	haplotype_discrimination	TRUE	TRUE	TRUE	1	rs30741745	AGAGAGTGTGAAACTCAGTGCACAAAACCTAAACCCAGGCTGGGTGTGGC	NA
chr1	UNCHS000065	1.12455227583144	10160181	T	C	recomb_hotspot	FALSE	TRUE	TRUE	1	rs49201009	TTCTAGGCTCTTCACAAGGCACAAGTATGAGAAAAACACAGCTCAGTAAC	NA
chr1	UNCHS000066	1.12784142513085	10164311	C	T	recomb_hotspot	FALSE	TRUE	TRUE	1	rs51695691	TTAGACAGTGAAACAATACTAGTTTTTAAACTATACTTCAGGATTATCTT	NA
chr1	UNCHS000067	1.13131613660622	10168674	T	C	recomb_hotspot	FALSE	TRUE	TRUE	4	rs226157773	ATTTGGTTGGTTTTTCTAGACAGGGTTTTCTGTGTAGACCTGGCTGTTTT	NA
chr1	UNCHS000068	1.1335834993315	10171521	A	G	recomb_hotspot	FALSE	TRUE	TRUE	1	rs236514757	ATGTCTCAGTGATGCCATTGCAGAATGTGAAGCATGAATCTGTTGGGGCT	NA
chr1	UNCHS000069	1.16062062513429	10205470	A	G	recomb_hotspot	FALSE	TRUE	TRUE	1	rs49124005	ACAAGCTTTCAGATTCCATTGTTTTCTTTAGCTGCTCAGAAGTCCTGCAA	NA
chr1	UNCHS000070	1.16298913119154	10208444	A	G	recomb_hotspot	FALSE	TRUE	TRUE	1	rs46532942	AGCAACACAATTTTTATCATTTTTCAAGTCAGGCTACGTAACAAGAAAAG	NA
chr1	UNC88286	1.16544683451793	10211530	A	G	haplotype_discrimination	TRUE	TRUE	TRUE	1	rs238747244	GCAGTAGAGAAGAACCAGGAAGTAGCAATGGGAAATGGGAGGTTACTGAC	NA
chr1	JAX00241740	1.19953967968993	10262178	A	G	wild_alleles	TRUE	TRUE	TRUE	1	rs50238983	TTTCACTTCAATTTCACTTACCTACATATTCTAATTTTTCTACTGGAGTA	NA
chr1	UNC89490	1.21028389856648	10307255	C	A	haplotype_discrimination	TRUE	TRUE	TRUE	1	rs31984654	CATTAAATACAATCACTATATAATTACACTGCTTAAACTACAACATACTT	NA
chr1	JAX00241755	1.21340032160637	10325610	C	T	MDA_other	FALSE	TRUE	TRUE	1	rs45771714	GTAGTTCCCACAGCATTTATCTTCATCCTTACTCTGCTCGCTTTACCCAC	NA
chr1	UNC89876	1.21953197519736	10361724	T	C	haplotype_discrimination	TRUE	TRUE	TRUE	1	rs256817357	CCCCTTCACAGTAAAAGCTGTGATGAACTAGGAAGAAAAGAAACAGCCTA	NA
chr1	UNC90063	1.22455373734669	10391301	A	G	haplotype_discrimination	TRUE	TRUE	TRUE	4	rs238296237	CATTCTTCTCAGCACCTCATGGTACCCTTCTCCAAAATTGACCATAAAAT	NA
chr1	UNCJPD000022	1.23291519119826	10440548	A	G	wild_alleles	FALSE	TRUE	TRUE	3	NA	TCCAATGTCCAAAAACTGTTCTTATTTTGTGTTTGTACCACAGTAAGCCA	NA
chr1	UNCHS000071	1.23460948624131	10450527	C	T	recomb_hotspot	FALSE	TRUE	TRUE	3	rs225449938	CAGCCAACCATTGGACTGAGCACAGAGTCCCCAGTAGAGGAGTTAGAGAA	NA
chr1	UNC90639	1.23491815728933	10452345	T	C	haplotype_discrimination	TRUE	TRUE	TRUE	1	rs47425144	GCATGGGACAGTCAAGCTGCTTGAAGAAGAAACAAACAGATGGAGTCACA	NA
chr1	UNCHS000072	1.23523141256084	10454190	T	C	recomb_hotspot	FALSE	TRUE	TRUE	1	rs253763349	CATGGTGGCTATCTTGAAGGGAAAGAGAATCAGAACAGTTTGAATACTAT	NA
chr1	UNC91280	1.24383107624761	10504840	G	T	haplotype_discrimination	TRUE	TRUE	TRUE	1	rs31880849	ATTTAATTCTAATTCAGTTCCATATTTGTGACAGTGTCTTATTTAGCCTG	NA
chr1	JAX00000556q	1.24430477934111	10507630	C	T	sister_strains	FALSE	TRUE	TRUE	1	rs31378088	ACATCAGCAATACTTTTGTCCTCCAGGAAAGGTTTTGTTTGATGAACCCA	NA
chr1	JAX00241770	1.24440953733706	10508247	G	T	MDA_other	FALSE	TRUE	TRUE	1	rs31882296	GTTTCCCAAGAGCAGTGTTGGTAGATGGTAGGTAACCTGATGGCTTTCCT	NA
chr1	UNCJPD000023	1.2509079288069	10546521	A	C	wild_alleles	FALSE	TRUE	TRUE	3	NA	CCTTTTATTCTTCGGCAGTATCTGTCTTTGTCCCTGAGGTGGGTTTCCTG	NA
chr1	UNCHS000073	1.25113595147879	10547864	T	C	recomb_hotspot	FALSE	TRUE	TRUE	4	rs242051032	TTAGTGAAGAGTTTTCTCAGACCTTCAAAGAAGACCTGATTCCAACTCTA	NA
chr1	UNC91753	1.25237284288961	10555149	C	T	haplotype_discrimination	TRUE	TRUE	TRUE	1	rs235084798	GTCAACATTCAATTCCTTAAATCAAGCCTGGGTAATGGAGTTATAGAAGA	NA
chr1	UNCHS000075	1.26263182569208	10615572	A	G	recomb_hotspot	FALSE	TRUE	TRUE	1	rs6347790	ACTCAGGATTAAATCATTTCTCTATACAGCCTGACAATGTAAAATATCTT	NA
chr1	UNCHS000076	1.26315612502999	10618660	A	C	recomb_hotspot	FALSE	TRUE	TRUE	1	rs220868862	GGTCTCCCTCCTCAGCTTCCCAGCTTTTCCTTCATTCCACCACAGGGGAG	NA
chr1	UNC92768	1.26328159692465	10619399	C	T	haplotype_discrimination	TRUE	TRUE	TRUE	1	rs31885642	TATTCCTGTGATGAAGGCATTGTCTTAATTATCTTCAACTGTCTACTCAA	NA
chr1	UNC93438	1.27280664624008	10661586	T	C	haplotype_discrimination	TRUE	TRUE	TRUE	3	rs258389895	GCATATCATCCACAAATAGTAATATCTTGACTTCTTCCTTTCCAATTTGT	NA
chr1	UNC94417	1.29335515755761	10741675	T	G	haplotype_discrimination	TRUE	TRUE	TRUE	1	rs31907189	TTATTCTGACAAACACTATATTTTGACAGGAATCATTATATAATGTATTA	NA
chr1	UNCJPD009138	1.30042187263611	10752636	T	G	wild_alleles	FALSE	TRUE	TRUE	1	NA	AGGAAAGGAAAAGGAAAAGGGAAAAATACATGCATACATACATATAGTCT	NA
chr1	UNCHS000077	1.34099747052073	10807976	C	T	recomb_hotspot	FALSE	TRUE	TRUE	1	rs251953192	GTATTCCATCTTTTGAAGATTGTCTTTGTGGTTCCTGTTTGAGTTCTTAA	NA
chr1	UNC94965	1.34181279514754	10809088	T	C	haplotype_discrimination	TRUE	TRUE	TRUE	1	rs31868650	TCAGGGTAAAAGGATAGGAAAAGATATGCTAAGCAAAAGGATTTATGAAG	NA
chr1	UNCHS000078	1.34317142512369	10810941	A	G	recomb_hotspot	FALSE	TRUE	TRUE	1	rs247252435	ATCTTCTTGTATCTTTTTCAACTTCTTTCTTTATCACCTTGAAGGTTTTA	NA
chr1	UNCHS000079	1.35286069606508	10842165	G	A	recomb_hotspot	FALSE	TRUE	TRUE	1	rs31906599	AGACACTAGACGGATGATTTGTCTTTTGATGATTTGTCTTTTGACATACC	NA
chr1	UNCHS000080	1.3535687500616	10844770	A	C	recomb_hotspot	FALSE	TRUE	TRUE	1	rs31909654	GTTCCTAAGAAAGATATTCTGGATCTGAGTTTGAGATTTCCTACAACAAA	NA
chr1	UNC95366	1.35482041557176	10849375	A	G	haplotype_discrimination	TRUE	TRUE	TRUE	1	rs31908938	TTTGAGTTGCTGCAGCCAGAAGAGGACTGAACATTCTCAAGTATGTATGT	NA
chr1	JAX00000583	1.36164681715432	10874490	A	G	wild_alleles	TRUE	TRUE	TRUE	1	rs31908082	GTTACAGCCTTCACTTCCTGAACACAGAGTTCATGCATGGATGACTACTG	NA
chr1	UNC95979	1.3682073927067	10898627	C	A	haplotype_discrimination	TRUE	TRUE	TRUE	1	rs243518370	TAAAGACCCCACCCCAGTGAAGGCTACCACGCACATTTAGTATAAAAGTT	NA
chr1	JAX00241827	1.37990645609179	10941669	G	T	MDA_other	FALSE	TRUE	TRUE	1	rs31911900	TTGCTGCAAAAGCTTTCAGTGTAGATGGCATCCTATAGAAACCCTGGTTC	NA
chr1	UNCHS000081	1.38550511107078	10962267	T	G	recomb_hotspot	FALSE	TRUE	TRUE	4	rs46690236	ATTCTTTGATTGGTAGTTTAGGCCCTGGGAGCTCTGGGTGTGTGTGTGTG	NA
chr1	UNC96966	1.3860218138145	10964168	T	C	haplotype_discrimination	TRUE	TRUE	TRUE	1	rs47958608	TCTTGGGGGAGTGATTATGTCATAAGAGCCTGTACTTAATTGATGAATTA	NA
chr1	UNCHS000082	1.38637733574442	10965476	G	A	recomb_hotspot	FALSE	TRUE	TRUE	1	rs31920733	CTTAGCCATCAAGGCATCTACTTCTCCAGCTTGCTGTCATTTTTCCAACA	NA
chr1	JAX00241833	1.38637836601753	10966989	C	T	MDA_other	FALSE	TRUE	TRUE	1	rs31914306	AGACAATAAGCCTTAATTATTACGGCTTCTTGTGTTCCCATAGCTTGTAG	NA
chr1	UNC97447	1.38640499581969	11006096	A	G	haplotype_discrimination	TRUE	TRUE	TRUE	1	rs50744253	GAATCATACCCAAACAATGTTTAAATGTTTTACTAGAGATGTCCTTTCAG	NA
chr1	JAX00241835	1.38641744353451	11024376	C	T	wild_alleles	TRUE	TRUE	TRUE	1	rs31920517	GAGCCAGAAAACCATTCAAAGCACTCAAATGAGGTGTGCAAGTGTTCACC	NA
chr1	JAX00241844	1.38643959270409	11056903	A	G	MDA_other	FALSE	TRUE	TRUE	1	rs31919602	AGATGTTTGAGTCAAAGCAGGCTTCTGTGATTTAGCAAGATTTTGTGTAC	NA
chr1	UNC98241	1.38644768235683	11068783	C	A	haplotype_discrimination	TRUE	TRUE	TRUE	1	rs31919978	CACTAATCACAACACCTAAGAGGTATATTAGGCAGAGGGGTTACAAATTT	NA
chr1	JAX00241853	1.38646862624987	11099540	T	C	wild_alleles	TRUE	TRUE	TRUE	1	rs31925762	TTGAAGGAATTATTCACAGGCTTCTCTATGTTGGAAGAAAGGACACCTCA	NA
chr1	UNCHS000083	1.38649526218055	11138656	A	C	recomb_hotspot	FALSE	TRUE	TRUE	1	rs32394694	CTGGTAACATATGTTGGTGTATGTTTTGTTAGCTTTGTTTAAACTACAGG	NA
chr1	UNCHS000084	1.38649773674267	11142290	C	T	recomb_hotspot	FALSE	TRUE	TRUE	1	rs31929319	TAAAAAAAAAAATCAAACTTGTCCTTTAACTTACAAACTGAGGTAGATAG	NA
chr1	UNC99911	1.38650142202892	11147702	T	C	haplotype_discrimination	TRUE	TRUE	TRUE	1	rs30771646	GTGCCTGACACTGAAGTCTCTGCTGTAACCCAGGCAAGCAATCAGTGATA	NA
chr1	UNCHS000085	1.38651848179913	11172755	G	A	recomb_hotspot	FALSE	TRUE	TRUE	1	rs51290277	ATAATCTACCATATATAAAAAGCTAAATACAAAACTGCATGAGCATCTTA	NA
chr1	UNCHS000086	1.38652030946141	11175439	G	A	recomb_hotspot	FALSE	TRUE	TRUE	1	rs232085725	GCAGAGTGCTCCTCACATCAGAATGATGTGTGCTATAGAGCTGAGGATGA	NA
chr1	JAX00241881	1.38652646318126	11184476	T	C	wild_alleles	TRUE	TRUE	TRUE	1	rs31939539	CATAAGGCTCTTTTTTGCAGTGACTGCAACAGCAACAGGAATTCCATTGC	NA
chr1	UNC101009	1.38653217224259	11192860	T	C	haplotype_discrimination	TRUE	TRUE	TRUE	1	rs31938772	ATGGGGATGTGTTAACTGGTCAAAAGTCAGACAACACTACAAAGGGCATT	NA
chr1	UNCHS000087	1.38654010936315	11204516	T	C	recomb_hotspot	FALSE	TRUE	TRUE	1	rs48852894	TGCTTCCTGTTTTTCACAAGTGTGTGGTTCCTATGAATTGTAATAGAAGA	NA
chr1	UNCHS000088	1.3865423115464	11207750	A	C	recomb_hotspot	FALSE	TRUE	TRUE	1	rs31944053	CTCTGAGAGATCCTCATTTAGTTAAGCAAGTCATCTGGTATATCAAAGTG	NA
chr1	UNC102088	1.38686701233067	11252210	G	A	haplotype_discrimination	TRUE	TRUE	TRUE	1	rs31955133	GGGCAGCTAGCTTTCTAGGAGTTGAACATATAACCTCGCAGATGTGACAA	NA
chr1	UNC102696	1.39312515192177	11291251	C	A	haplotype_discrimination	TRUE	TRUE	TRUE	1	rs256072303	GAAGATGGGGAGAGCGGCAGTTTGTGGAGATACAGGGAATATAGAGGCTC	NA
chr1	UNCHS000089	1.40459916084467	11333019	G	T	recomb_hotspot	FALSE	TRUE	TRUE	3	rs108307614	TCAGAGTAAAAGACTGAAAAACAAATTTCCAAGCAAATGGTCCCAAGAAA	NA
chr1	UNCHS000090	1.40579524001653	11337373	A	G	recomb_hotspot	FALSE	TRUE	TRUE	1	rs31406413	TCACTTCCTATTGTTCAAAGCAGCAGCTCCCAAAAATGCAGTAGAAGATG	NA
chr1	UNC103874	1.40697621024158	11341672	G	A	haplotype_discrimination	TRUE	TRUE	TRUE	1	rs47690643	TGCATTTAAGGTATATTTATTTACCTGTGGCTATCCCTTCTGAATAATTG	NA
chr1	UNC104485	1.41548419554973	11372643	T	C	haplotype_discrimination	TRUE	TRUE	TRUE	1	rs254702975	TCTACCTGGTTGATTTCAGCCCTGACTTTAATTATTTCCTGCCATCTAAT	NA
chr1	UNCJPD000025	1.42527287013194	11408276	G	A	wild_alleles	FALSE	TRUE	TRUE	1	NA	AGTACGTATTAGAGCTATTTAGGTACCTGCTAGGAATGCTGGTATATGCA	NA
chr1	UNC105283	1.42741586820721	11416077	T	C	haplotype_discrimination	TRUE	TRUE	TRUE	1	rs32740138	ATTCCTGGAATATAAAGCACAATTAGCCAAGGAAAAAAATAAGTGAATTG	NA
chr1	UNCHS000091	1.43268339648475	11435252	T	C	recomb_hotspot	FALSE	TRUE	TRUE	1	rs30656887	AAAGGGAAATGCCATTTCCTGTTTCAGATGAGGAAGTTTCTCATAGAGAG	NA
chr1	UNCHS000092	1.43402095034047	11440121	G	T	recomb_hotspot	FALSE	TRUE	TRUE	1	rs37548102	TTAAACATAGGCATTAATATTGTTTGCATATACAAATATTTTTATCAGTA	NA
chr1	UNC106795	1.45187851095971	11502038	A	C	haplotype_discrimination	TRUE	TRUE	TRUE	1	rs243791096	TTTAAGGATGTGAAAACTAAGACAAAAACAAACAACTTTGTGAAATTTAT	NA
chr1	UNCJPD000026	1.47575696389832	11530342	G	A	wild_alleles	FALSE	TRUE	TRUE	4	NA	GGTACTGGTACAACAACAGACATGTTGATCAATGGAATAGAATTGAAGAC	NA
chr1	UNCHS000093	1.51151900902573	11545686	C	T	recomb_hotspot	FALSE	TRUE	TRUE	1	rs31151057	TCTATCAACTTCTTGCAGGGCAGTAACTGGATCAAATTCTTCTTAGATTC	NA
chr1	UNC107703	1.51676305240012	11547936	T	C	haplotype_discrimination	TRUE	TRUE	TRUE	4	rs236821619	TCCACACTTTGTCTCTGTATCTCCTCATATGGGTATTTTTGATCCCCCTT	NA
chr1	UNCHS000094	1.51805891378508	11548492	C	T	recomb_hotspot	FALSE	TRUE	TRUE	4	rs32551009	CAAAAACTCAAATGGCAGCATATGCTGTTAAGGATGTGGAAAAAGAGGAA	NA
chr1	UNC108325	1.53406211738166	11570718	C	T	haplotype_discrimination	TRUE	TRUE	TRUE	1	rs38583061	ACTTAAGTGTGTAAACATGAGTTGACAAGAGATTCTGGAATATGGGAGGG	NA
chr1	UNCHS000095	1.54676341393829	11576401	G	A	recomb_hotspot	FALSE	TRUE	TRUE	1	rs245093804	CAAAGAGCAAAAGGTTCTTCAGGTGCTTATTGAGTCCAAGCAATAAAAGC	NA
chr1	UNCHS000096	1.56133471140617	11582048	G	A	recomb_hotspot	FALSE	TRUE	TRUE	1	rs46738905	TTTGTTGGTCTAGCAGGAACTATAACAAAATATGCACAAAAAAGCTGGAG	NA
chr1	JAX00241967	1.59703916386998	11595885	A	G	MDA_other	FALSE	TRUE	TRUE	1	rs37688073	AAATACCTCAACACTTGGATTTGTTTGACATACTTCTGTAGAAATCAATG	NA
chr1	UNC109624	1.60298904346388	11643615	T	C	haplotype_discrimination	TRUE	TRUE	TRUE	1	rs37407668	TGAACCCCTAAGCCCTCAAATTCTACTCTTTTCATTAATCTCCTAGTATC	NA
chr1	UNCJPD009415	1.60829804575338	11689287	G	A	wild_alleles	FALSE	TRUE	TRUE	4	NA	TAACTCTCAATTACAATAGATAGAGAAACCAAAGTATTCCATGACAAAAC	NA
chr1	UNC110353	1.60865386235892	11692348	G	T	haplotype_discrimination	TRUE	TRUE	TRUE	1	rs51042214	ATGGAAGAAACTGGCTAGACTCACACCCTCCACACACAAGAGAGTCCATG	NA
chr1	JAX00241987	1.61466054882562	11744022	G	T	MDA_other	FALSE	TRUE	TRUE	1	rs37178181	AGTCAATGGCCCAAAATGATGCCTTTGATTCTAAAATCTGTAGCAAATGG	NA
chr1	UNC111393	1.61500137021976	11746954	G	A	haplotype_discrimination	TRUE	TRUE	TRUE	4	rs31312685	ATTTCTCCTGTCTACCTCCTAAGTGCTGGGAATAAAGGCAAGTGCCACCA	NA
chr1	UNC112302	1.6203832562112	11793253	G	A	haplotype_discrimination	TRUE	TRUE	TRUE	1	rs30991578	AGTAGGAAAACACATCCATGTGATGATGGATCACTGAGTCAACTACTGTC	NA
chr1	JAX00241996	1.62469420512757	11830339	G	A	MDA_other	FALSE	TRUE	TRUE	1	rs39143607	GGTCCATTCTAATAGCTTGTGAGTTATCACTTGAACCAGTTGAATTATAT	NA
chr1	UNC113047	1.62532772374899	11835789	G	A	haplotype_discrimination	TRUE	TRUE	TRUE	1	rs32619020	TGAAAATATGTAAAATTGTCTAGAGTGGGTGTAGTGTTAACAACAGCATA	NA
chr1	UNC114331	1.66399834287994	11914562	G	A	haplotype_discrimination	TRUE	TRUE	TRUE	1	rs48689150	ATGTTTAAATAGGACAGCCCACAAAAGTCAGGGTACTAGTAAGAGACATG	NA
chr1	UNC114802	1.68400610673257	11954630	A	G	haplotype_discrimination	TRUE	TRUE	TRUE	1	rs36573621	GCCTTTCTTATTAAAATTCACTGGGCCCTATCCTAGGTAAATGTAAGATC	NA
chr1	JAX00242019	1.69193770603963	11970514	C	T	wild_alleles	TRUE	TRUE	TRUE	1	rs37399665	AGTCTCCACTTCTGATACAACTCTCATTTTCAGTCCAAATGCCTTTTATA	NA
chr1	UNCHS000097	1.69681580939084	11980283	G	A	recomb_hotspot	FALSE	TRUE	TRUE	2	rs228188329	GTTGTTCACATTGGGGTTTAAACACTTGCTATATTGCTCAAAGGCTGAGT	NA
chr1	UNCHS000098	1.69931103740252	11985280	A	C	recomb_hotspot	FALSE	TRUE	TRUE	1	rs32558548	TAACCTGTATAGTCACTAGTTGACAGATTTGTATGCATAACATTCAGTAA	NA
chr1	JAX00242029	1.7049476461269	11996568	G	T	wild_alleles	TRUE	TRUE	TRUE	1	rs37682615	TTCTTAGCCCACAGTGGATTTAAAGTTATGGCCTGAGTGGCTATTCCCAG	NA
chr1	B6_01-011986786-S	1.70501605642059	11996705	C	T	sister_strains	TRUE	TRUE	TRUE	1	rs246236360	TAAGAGAGCCAAAATTTTCCCCCAATTTCTGACTGTTATCCCAGAGAGTC	NA
chr1	UNC115578	1.70975434311316	12006194	T	C	haplotype_discrimination	TRUE	TRUE	TRUE	1	rs254127735	TGTATTTTGTACAATTTTAGGTAAATATAAAATGATAGAATTCTTTGAGG	NA
chr1	JAX00242037	1.72444907393714	12035622	A	G	MDA_other	FALSE	TRUE	TRUE	1	rs45942530	TGACCAGGCTTCCTACTGTTGGAGAAGAATCATCATGATGAAAGCCGTTG	NA
chr1	UNCJPD000028	1.75543943632664	12097684	C	A	wild_alleles	FALSE	TRUE	TRUE	3	NA	TTTGACCTTTTTCCCTTACTGCTTTTGTTGTTCTGATTATTATGTGTAGG	NA
chr1	UNC116817	1.76557508431679	12116705	G	A	haplotype_discrimination	TRUE	TRUE	TRUE	1	rs32187894	ACAGAAAGACAAAGATACTTGCCCAGTTAACACAACTATCCAAATCCTTC	NA
chr1	UNCJPD000029	1.81008431720017	12215698	T	C	wild_alleles	FALSE	TRUE	TRUE	3	NA	GTATTATCTGAGGACCCAGCTATACCATTCCTGAGCATATATCCAAAAGA	NA
chr1	UNCHS000100	1.81550897541096	12233071	C	T	recomb_hotspot	FALSE	TRUE	TRUE	1	rs238224783	ACTTAGAATGATGAGACCTAAACAATGTTTCTGTCCAACAAAGTTGGGAA	NA
chr1	UNC118279	1.81555737361637	12233226	T	C	haplotype_discrimination	TRUE	TRUE	TRUE	1	rs51274852	GTGTTAGAAGCGTGGCTCAAATCTAGATAGACTACACCAGGCCAAAACAG	NA
chr1	UNC118659	1.82801913089447	12273136	G	A	haplotype_discrimination	TRUE	TRUE	TRUE	1	rs224826857	AGGTCTAGGTGACTCCATGGTAGTCAAGTGCAAGATTGAGATTAGCGAGG	NA
chr1	UNC119270	1.84224757879346	12318704	T	C	haplotype_discrimination	TRUE	TRUE	TRUE	1	rs49711101	GAAATAAAAGTTAGGTTTGGAGACTAAATTTGATCATAGTAGTTAAAGAC	NA
chr1	UNCHS000101	1.85303163569934	12353241	A	G	recomb_hotspot	FALSE	TRUE	TRUE	1	rs239253024	TCGTTTGCAACACTTAGCTTCCCATGCACATGGCTCCCTTAAGCCCCTTA	NA
chr1	UNCHS000102	1.85376978639354	12355605	A	G	recomb_hotspot	FALSE	TRUE	TRUE	1	rs108120176	AACCAACCTCCTTAAGGCACACAGCACACTGTGATTCTTATACATACAGC	NA
chr1	UNC119817	1.85864988673178	12371234	C	T	haplotype_discrimination	TRUE	TRUE	TRUE	1	rs32332476	TCTGTGCTCTTTTTCATGCAGCCTTTGCTTATTATTCTATGAGGAGGGGA	NA
chr1	UNC6339600	1.86066918476028	12377701	A	G	haplotype_discrimination	TRUE	TRUE	TRUE	3	NA	TTGATGCTGACTACTGGTTTGCTGTAGATTGCTTTTATCATGTTTAGGTA	NA
chr1	UNC120225	1.86693940645664	12397782	T	C	haplotype_discrimination	TRUE	TRUE	TRUE	1	rs50503933	AGAAGAGTGATTTGAATTAAATGGGCAGGAAGTTCCATTACAAATTCATT	NA
chr1	UNC120822	1.93899574756356	12459995	A	C	haplotype_discrimination	TRUE	TRUE	TRUE	3	rs212330952	ATATGGTCAATTTTGGAGAAGGTACCATGAGGTGCTGAGAAGAACATATA	NA
chr1	UNC121401	1.94579357673437	12518475	G	A	haplotype_discrimination	TRUE	TRUE	TRUE	1	rs245937759	TACAACTGCATTATCAATGACATAGTCAGTCTTCCCAGAATGTGAGTGTC	NA
chr1	UNCJPD000030	1.94840913682625	12540976	G	A	wild_alleles	FALSE	TRUE	TRUE	1	NA	ATTATGCAAAACAGGGACATATGCTCACAGTGTCAACACAAAGAATTCTG	NA
chr1	UNC121959	1.95306311573377	12581013	C	T	haplotype_discrimination	TRUE	TRUE	TRUE	1	rs36790820	ATCCCTGCCCCCCGACTCCCATCAATCACCTATTCATCAAGACTTGGTAA	NA
chr1	UNCJPD009446	1.95434782175285	12592065	A	G	wild_alleles	FALSE	TRUE	TRUE	3	NA	TACTGCCTGAGAGATTAGTTCGTCAACTGGACACAGATCCTGAATCTTCT	NA
chr1	UNC5781406	1.95532623023662	12600482	C	A	haplotype_discrimination	TRUE	FALSE	TRUE	3	NA	GATATTTCAAAATAGGGATAATCTTTGGGCCAGGACTCTGGCAGAGTGTT	NA
chr1	UNC122065	1.95604414051294	12606658	C	A	haplotype_discrimination	TRUE	TRUE	TRUE	1	rs258494144	TCCTCAAAATCACCTCAAATGTTTCATAGACCAAAGTGTCAAGAGCAAAA	NA
chr1	JAX00000714	1.95886568133823	12630931	C	A	MDA_other	FALSE	TRUE	TRUE	1	rs38096438	AAACAATGCTCGAGCCTCTGGTAAGAATGAGCACATGTAGGTTCAGGTAA	NA
chr1	UNC123049	1.96512066060776	12684741	A	G	haplotype_discrimination	TRUE	TRUE	TRUE	1	rs264090991	CTGTTTGATTCCTGTTGCCCTGTATGTCCAGTTCTCTGTTTCCCTCAGCG	NA
chr1	UNC123541	1.97033550691865	12729603	G	A	haplotype_discrimination	TRUE	TRUE	TRUE	1	rs31645693	CTCCACTTGCAGATGACAGGTGGAGTAGCCTGTTACAGTGATGTCCCAGA	NA
chr1	UNC123662	2.00315638333914	12740981	A	G	haplotype_discrimination	TRUE	TRUE	TRUE	1	rs32347261	GAGGGAGAGACGGGGCTTTAAAGGGAGAAACTCAGTGAGTCAGTGAGACT	NA
chr1	JAX00242139	2.03716162130211	12785941	T	C	MDA_other	FALSE	TRUE	TRUE	1	rs36531552	TGGATTTTTTCCCTTTCTTCTGCAAAAGGCAGTGGGTAACACACAGAACT	NA
chr1	JAX00242146	2.03855698965653	12797945	G	A	wild_alleles	TRUE	TRUE	TRUE	1	rs36506705	ATGAACATATGAGGAGGGTCCACAGAGACTGGCGTATTCATCCATCCATT	NA
chr1	UNC124584	2.05495300605492	12812959	T	C	haplotype_discrimination	TRUE	TRUE	TRUE	1	rs6391008	GATATTCATTGTGGCTGGGACATGAAGTGAGACATGGTCTGGTGTAATGG	NA
chr1	JAX00190830	2.07051613507106	12823151	G	A	MDA_other	FALSE	TRUE	TRUE	1	NA	GCAATTGTGTAATTACAAAACACAGACCAAGAGGCCGGAGGGAGGGCTCA	NA
chr1	UNCHS000103	2.19040600361942	12854240	C	A	recomb_hotspot	FALSE	TRUE	TRUE	1	rs30948166	TTGATGCCCTGAAATATGTCCAGTGTCATCTTATATTTTTGCCACCCAAC	NA
chr1	UNCHS000104	2.20712413626566	12857702	C	T	recomb_hotspot	FALSE	TRUE	TRUE	1	rs30508925	CATGTCCTTCTCCTTTTCTTGTCTCCTTTCTCCCTGGAGCATCTCTCCAA	NA
chr1	JAX00242170	2.207558749766	12857792	G	A	wild_alleles	TRUE	TRUE	TRUE	1	rs38748518	GAAGTGGAGACAAAGCTAAAGTTGATTTAAAGTGGGCTGGGAGGAAATGC	NA
chr1	UNCHS000105	2.25215975297822	12867028	T	C	recomb_hotspot	FALSE	TRUE	TRUE	3	rs235271326	CTGAAGACAACTGCCCACCGTCGAGTCTTACTCCTCAGTTTAGTTTAATA	NA
chr1	UNCHS000106	2.28483356878211	12871748	A	G	recomb_hotspot	FALSE	TRUE	TRUE	1	rs36554648	GTATCCAGCCCTCATCAACAGTGGCTGTGTATACTGAGTTTTGTTGGTTT	NA
chr1	UNC125332	2.34564506487165	12880486	T	C	haplotype_discrimination	TRUE	TRUE	TRUE	1	rs32314041	TGGATATTACTATTGCTGGTTCCCAATGACATAGCTGGCAAGCTCTGGAG	NA
chr1	UNCHS000107	2.3656603844818	12883362	T	G	recomb_hotspot	FALSE	TRUE	TRUE	1	rs31297367	CAACTGTTGGCCTGGTACTAAAGTCTGTCATTTTCAGTGACTACGCACAC	NA
chr1	UNCHS000108	2.39813308312609	12888028	T	C	recomb_hotspot	FALSE	TRUE	TRUE	1	rs31624432	CCACCACCACCCCATTTACTGACAATAATCTTTCCAGACTGACAGCACTC	NA
chr1	UNC125893	2.4684548339271	12916065	A	G	haplotype_discrimination	TRUE	TRUE	TRUE	1	rs49184431	CCTTAGGATTGTACCATACTGCTCATTATCATGGTTCACAGGGGTCATAG	NA
chr1	JAX00242177	2.47439553843423	12920061	A	G	MDA_other	FALSE	TRUE	TRUE	1	rs37595194	TGATTTTCTGTTAGCCACGCTGAAACATGATCTAGGGATGTCACATCAAA	NA
chr1	UNCHS000110	2.47552507533456	12938865	C	T	recomb_hotspot	FALSE	TRUE	TRUE	1	rs255995735	GGTCCTCTACACTGAGCCACCTCCTTGGACTGGCATTGGCTCTCTACCGC	NA
chr1	UNC126538	2.47587530290547	12946779	G	A	haplotype_discrimination	TRUE	TRUE	TRUE	4	rs30814582	TATTGCAAACTTTATATGCTCCAGTATAGGGAAATGCCAGGGCCAAGAAT	NA
chr1	JAX00242215	2.47800047707913	12994801	T	C	wild_alleles	TRUE	TRUE	TRUE	1	rs30477285	CACCCTGTATTTTAGGTAGAAAGAGAATCATAAGATGTCCAGAAGGGTCT	NA
chr1	JAX00242215r	2.47800047707913	12994801	T	C	MDA_other	TRUE	TRUE	TRUE	1	rs30477285	CACCCTGTATTTTAGGTAGAAAGAGAATCATAAGATGTCCAGAAGGGTCT	NA
chr1	UNC24953939	2.47834260613532	13002532	A	G	haplotype_discrimination	TRUE	TRUE	TRUE	4	NA	CAGGCTAGCCTCGAACTCAGAAATCCACCTGCCTCTGCCTCCCAAGTGCT	NA
chr1	UNCHS000111	2.47933788261622	13025022	A	G	recomb_hotspot	FALSE	TRUE	TRUE	1	rs49166509	AGGCTTGTGGAGACATTTGAAGGCTGTAAGAGTGAGACCATGCCCTAACT	NA
chr1	UNCHS000112	2.47946316619637	13027853	A	G	recomb_hotspot	FALSE	TRUE	TRUE	1	rs51161657	ACTGCAGGATGGCTTAGAATTACTGTCTGACCTTTGCTTCTTGAGATTTG	NA
chr1	JAX00242226	2.47992318838485	13038248	A	G	wild_alleles	TRUE	TRUE	TRUE	1	rs50078449	TGGAGAGACCGTGACAAGTGAGTGTCATCTATTGCTGTGAACATTTTATG	NA
chr1	UNC128912	2.48162914272287	13076797	G	A	haplotype_discrimination	TRUE	TRUE	TRUE	1	rs45846038	GGGCTGCTTTGTGCTTGAGGCTGGAGAAGAGGGGCGAAGATTCAGCTCTG	NA
chr1	UNCHS000113	2.48390686105081	13128266	A	G	recomb_hotspot	FALSE	TRUE	TRUE	1	rs253604212	TCTAAGCACCTAGGGTGGAGAAAACCGCGCCGAAGCTGGTGACCTTGGTC	NA
chr1	UNC129874	2.48398200464638	13129964	T	C	haplotype_discrimination	TRUE	TRUE	TRUE	1	rs212056709	ACACACCCAGCCGCACAAATCCTTTTAAGAGTCATCAGCACCCTCCCTCA	NA
chr1	UNCHS000114	2.48402665711278	13130973	C	T	recomb_hotspot	FALSE	TRUE	TRUE	3	rs30506274	CTGCAGTGGGGTCTGATGCACTCTTCTGGTGTGTCTGAAGAGAGCAATGG	NA
chr1	UNC130265	2.48550811000182	13164449	C	A	haplotype_discrimination	TRUE	TRUE	TRUE	1	rs32702554	TGGTCCTCCAGCAGCCGTCCTGCATGGCTGAGCATACAGTGGAAACGTGG	NA
chr1	UNCHS000115	2.48715587009474	13201683	C	T	recomb_hotspot	FALSE	TRUE	TRUE	1	rs31464553	TGGAGGAAAAGAAGCCTTAGTCTCCTGGATGTAGGCATTACGGGTTCAAG	NA
chr1	UNC130697	2.48718211282276	13202276	T	C	haplotype_discrimination	TRUE	TRUE	TRUE	1	rs32698248	TGTCCATGGTGTTCTCTGCCACATTTTGAGTACACTTATCAAAAATCAAC	NA
chr1	UNCHS000116	2.48729500523284	13204827	T	C	recomb_hotspot	FALSE	TRUE	TRUE	1	rs45721998	GAAATCTAAAAAAATCCAAGTTGGTTTCCCTCTGCACTTCCTAACGTGGC	NA
chr1	UNCHS000117	2.48887841974981	13240607	A	G	recomb_hotspot	FALSE	TRUE	TRUE	1	rs6339211	GAGAATGGTGTGAGTTACACTCTCTGGAATGTGGCCTGGCTTAGAGAAAG	NA
chr1	UNCHS000118	2.48899263978525	13243188	T	C	recomb_hotspot	FALSE	TRUE	TRUE	1	rs51405442	AGACTGAAAGCCTGTGGGACGCCAAGAGCAACTGCAGTAGTTAATCCAGT	NA
chr1	UNC131096	2.48902136074728	13243837	C	A	haplotype_discrimination	TRUE	TRUE	TRUE	1	rs212188446	GGAATTATTTATTAAACTGCCACATATTGCACAAATATCTTGGTTGATTG	NA
chr1	JAX00242324	2.49362068736765	13264780	T	C	MDA_other	FALSE	TRUE	TRUE	1	rs49922788	GTGTGATTGCTGTCGACCATCTATCTGCATTCCATGATTGCAGATCTATC	NA
chr1	JAX00000763	2.49755435211306	13275270	G	T	wild_alleles	TRUE	TRUE	TRUE	1	rs31728155	TAGACACCTGCTTCCTTCAGTGAGCATACATAATGACAGACAGACATTGT	NA
chr1	JAX00000763r	2.49755435211306	13275270	G	T	MDA_other	TRUE	TRUE	TRUE	1	rs31728155	TAGACACCTGCTTCCTTCAGTGAGCATACATAATGACAGACAGACATTGT	NA
chr1	UNC131724	2.50197400632558	13287056	C	T	haplotype_discrimination	TRUE	TRUE	TRUE	1	rs32077182	ACTCACTTTACTAGGATAACTTGTTTGCATATACATTTTCTGTTACTTTC	NA
chr1	UNCHS000119	2.51048407188633	13309750	A	G	recomb_hotspot	FALSE	TRUE	TRUE	1	rs32511702	GAACTTAAGTGTGCAGGGCTCCAAGTTCCATGAGATCTGCTGCTGCAGAC	NA
chr1	UNCHS000120	2.51250977798306	13315152	T	C	recomb_hotspot	FALSE	TRUE	TRUE	1	rs50757204	GCAGTGGATAGTGCAGATTGTGTAGATAGGAAGCCACTGGACAGGTCAGG	NA
chr1	UNC132450	2.52790356935234	13356203	T	C	haplotype_discrimination	TRUE	TRUE	TRUE	1	rs46306060	ACTGACTAGAATTCCTGAACACAATGCTTAACAGCTTCAGGTTGTTTTCT	NA
chr1	UNC132724	2.53721161761836	13381025	C	T	haplotype_discrimination	TRUE	TRUE	TRUE	3	rs52494787	GAGGATCTCTGTGAGTTCAAGGCCAGCCTGTTCTACAGAGTTCCAGGACA	NA
chr1	UNCJPD000031	2.55359613751551	13424718	G	A	wild_alleles	FALSE	TRUE	TRUE	1	NA	AAGTTGAGAGACACACAGGAAGTCTAGGGTGCCAACCAGAAGCAAAGCTA	NA
chr1	UNC133320	2.55465323960486	13427537	G	A	Sanger_known	FALSE	TRUE	TRUE	1	rs49533942	ACCTGTGAGCTTCTAGGTGATTCCTCTGTCTTCACTTCGTGCCTCCTTGT	NA
chr1	UNCHS000121	2.55690769074398	13433549	C	A	recomb_hotspot	FALSE	TRUE	TRUE	1	rs32774323	ATTCCAGTCCAACCCAAACTCCTTTTTCTTTCAAATGGTCTGCACACACA	NA
chr1	UNCHS000122	2.55786916600321	13437503	T	C	recomb_hotspot	FALSE	TRUE	TRUE	1	rs30665494	GGGTTACTCTGTTCTAACTCTCCTGTCTTGGATTCACTCTGTAGGCCAGG	NA
chr1	JAX00242373	2.55801339037187	13440762	C	T	MDA_other	FALSE	TRUE	TRUE	1	NA	TAGGAAAGAGGAAAAGGCACTGAGAGGAAGCGACAAGAGAAGACAGGAAG	NA
chr1	UNCJPD000032	2.55957826238792	13476123	T	G	wild_alleles	FALSE	FALSE	TRUE	3	NA	TAATGTAATCCAGTATATAAACAAACTCAAAGAAAAACCACATGATCATC	NA
chr1	JAX00242389	2.56021153968635	13490433	T	G	MDA_other	FALSE	TRUE	TRUE	1	rs48946073	GAAGCCAGGCTTCCAGGCAAACCTGTGTTAATGCTCTTTTGTGTTTGCTT	NA
chr1	UNC134046	2.56066337485176	13500643	T	C	haplotype_discrimination	TRUE	TRUE	TRUE	1	rs258294081	AGCAGCACAGAAAGCCAGCAGAGGGCAGTGCTGAAGCTGCGCCCTAAGGC	NA
chr1	UNCJPD009110	2.56133391416872	13515795	C	T	wild_alleles	FALSE	TRUE	TRUE	3	NA	TCCTTTGCATCCACCACCATCCGGATTTGTTAAGAATGAGAGAGAACAAG	NA
chr1	UNC134669	2.56244526936057	13540908	T	C	haplotype_discrimination	TRUE	TRUE	TRUE	1	rs49205323	GAGTGAACAGAGTTAGACATAGCTCATGCCTTCTATCCCAGTACTGGGGA	NA
chr1	UNCHS000123	2.56511596479613	13601257	T	C	recomb_hotspot	FALSE	TRUE	TRUE	1	rs32167381	TGTTCAGAGTCATTCTAGCAAGTAAAACCCAGAGGACTGTTTCTTTGCAT	NA
chr1	UNCHS000124	2.56525386081723	13604373	T	C	recomb_hotspot	FALSE	TRUE	TRUE	1	rs238803535	AGGATCCATTCCGACTAGCTTGTAGTAACTCTGTGCTGTTTTACACTCCC	NA
chr1	UNC135474	2.56528081161211	13604982	C	T	haplotype_discrimination	TRUE	TRUE	TRUE	1	rs32496125	CTTTCTCATCTTAATAAACACTTCCCGCACATTAGAGCTACGGTTTTGTT	NA
chr1	UNCHS000125	2.56656090798767	13633908	C	T	recomb_hotspot	FALSE	TRUE	TRUE	1	rs31775122	TTGGCTCTTGTGTGGCGTCTCCTGAAGAGATTCGGATTACTTTAGGTCAT	NA
chr1	UNCHS000126	2.56669880400877	13637024	A	G	recomb_hotspot	FALSE	TRUE	TRUE	1	rs243026252	AGAAGAGCTATCTTCAGAAAACAAGAAATGTTAGTTAGGGTATAAGGAAA	NA
chr1	UNC_rs50672660	2.56743669818585	13653698	A	C	haplotype_discrimination	TRUE	TRUE	TRUE	1	rs51424414	CACGGTGCAGTAAGAGCCAAGGCAATGCAGACACTGCAGTACTGGGCAGC	NA
chr1	UNC136630	2.56838404739112	13675105	C	T	haplotype_discrimination	TRUE	TRUE	TRUE	1	rs51734692	ATCAGAATGGCAGGAACCAATAAACACTGATAATTCCTCAAACAAAAAAC	NA
chr1	UNC137674	2.57117728264774	13738223	C	T	haplotype_discrimination	TRUE	TRUE	TRUE	1	rs49609390	CAAGAATCCAAAGCAACCAAAGGAGGCACATGGAAGCCCAAGAGAACCCA	NA
chr1	UNC138462	2.57310056925778	13781683	G	A	haplotype_discrimination	TRUE	TRUE	TRUE	1	rs51380495	TTGTTATGTATTGTACCATGTACTTATGCAAAGGACTGTTCTCACTATTG	NA
chr1	JAX00242455	2.57314123884808	13782602	A	G	wild_alleles	TRUE	TRUE	TRUE	1	rs32428764	CAGATGCATATGGAAAAAGCTGCTTCCAGGACCAGAGCAGGTGAGAGGAA	NA
chr1	UNCHS000127	2.5758547723287	13843919	T	C	recomb_hotspot	FALSE	TRUE	TRUE	1	rs51847370	GCCTGTCTCTTATCCTCTAATGAAGTTTAGCAATGTAGAGATGAGGTGGC	NA
chr1	UNCHS000128	2.5759853664103	13846870	C	T	recomb_hotspot	FALSE	TRUE	TRUE	1	rs239025020	TGTTGTACTCTCATACAGAGTTCCTGAGAATCAACCCAATCCATCTTTTG	NA
chr1	JAX00242480	2.5763614826758	13855369	T	C	wild_alleles	TRUE	TRUE	TRUE	1	rs31710291	TAGGGCCGAACGGTAACCACTTCTTAGCTATCAAGCAATGTGTTTCTAGG	NA
chr1	UNC140121	2.58956129661886	13860415	T	G	haplotype_discrimination	TRUE	TRUE	TRUE	1	rs31794283	GAAACATCCACACGGCTATGTCTTAGAGAAGAACACAGGACATCAGGTCA	NA
chr1	UNCHS000129	2.63701367954563	13863841	T	C	recomb_hotspot	FALSE	TRUE	TRUE	1	rs48285609	GGTCAAGGTAGGAGTAGCAACAAAGTCTGAGTTCTGTAGGAATGTATGCA	NA
chr1	UNCHS000130	2.63714595528602	13866830	C	T	recomb_hotspot	FALSE	TRUE	TRUE	1	rs49555376	CTTTCATGTTTTCAGAGCGAGGTTAACAATTTGTATTGGCAAAACTTGGC	NA
chr1	UNC140543	2.63819606269443	13890559	T	C	haplotype_discrimination	TRUE	TRUE	TRUE	1	rs6296049	ACATAGTTTCTCAAATTAGGAACTCTAGATGGGCCAACCCAGCCTCCTAT	NA
chr1	UNCJPD000033	2.63854801617832	13898512	C	T	wild_alleles	FALSE	TRUE	TRUE	1	NA	AATTGTAGGTCAAAGGTTTGTGCCTGAGTTGGTCTCTTAGTCCTTCTGCT	NA
chr1	UNC141072	2.64023171066441	13936558	T	C	haplotype_discrimination	TRUE	TRUE	TRUE	1	rs48351939	ACTGTGAGTACAAGACATTTCTTGCCATACACAGCTCTTACAGTGGATGT	NA
chr1	JAX00190858	2.6421392427868	13979662	T	G	MDA_other	FALSE	TRUE	TRUE	1	NA	AAGGTGTTTTATCTTGATTCGTGGTTGTAGCTCAATATAGTATAACTGTT	NA
chr1	JAX00242504	2.64240910476904	13985760	T	C	MDA_other	FALSE	TRUE	TRUE	1	rs49832397	CAAATACCAAGCGATGTGGTTTTGTCTCTTGCTCTTTCTCTTGGGCTGAT	NA
chr1	UNC141887	2.64295728128166	13998147	T	C	haplotype_discrimination	TRUE	TRUE	TRUE	1	rs251339263	ATGAAGGTAATGTGGGTGGTGGGAACTTTTTTTTAAAATGAGGATTTCAG	NA
chr1	UNC142280	2.64426800154895	14027765	A	G	haplotype_discrimination	TRUE	TRUE	TRUE	1	rs32101087	AGATCCATGTTTGGGTTTTTGGGTAGATATTTCAAGAGTTTGAATTGGGG	NA
chr1	JAX00000824	2.64644818366684	14077030	A	C	haplotype_discrimination	TRUE	TRUE	TRUE	1	rs32654908	CCAAAGCCATGCTCATTTCACCACGCCAGATTTTACACACCCAGCCATAG	NA
chr1	UNC143394	2.64900930575572	14134903	T	C	haplotype_discrimination	TRUE	TRUE	TRUE	1	rs49616818	CATCAGTACAAGCAAGTCTGAGACAGATAGATTTCACTAAAGCAGAATGA	NA
chr1	JAX00242525	2.64916481493998	14138417	A	C	wild_alleles	TRUE	TRUE	TRUE	1	rs50020219	TTCATGATGAGAAAAGAGAGAGGCTGAGAAAGCCGAGGTATCTAGTTTGA	NA
chr1	JAX00242530	2.65146895301265	14190483	T	C	wild_alleles	TRUE	TRUE	TRUE	1	rs31960924	GTAGTGAAGGGTGTTAGAGAAAGCCACAGCAATGGTCATTGAGCTGTATT	NA
chr1	UNC144144	2.651739832841	14196604	A	G	haplotype_discrimination	TRUE	TRUE	TRUE	1	rs31958504	AGTCCAGTAGGACTGTCCTAATAGAGGCTTAAATCTCTAAAAGGAATGGT	NA
chr1	JAX00000833	2.65213449160741	14205522	G	A	wild_alleles	TRUE	TRUE	TRUE	1	rs31959373	AATCGAGGCATTCAGTTTGTTCTGAGCTTTCTTTTGGGGCTGTGTAATAT	NA
chr1	UNCJPD009282	2.65341026635255	14218541	G	A	wild_alleles	FALSE	TRUE	TRUE	1	NA	TGTTTGGAGATGCCAGTCATCATCTCTAATTATCTTGCCTTTATCAGCAA	NA
chr1	UNCHS000131	2.65425524939718	14226596	A	G	recomb_hotspot	FALSE	TRUE	TRUE	3	rs256030837	TTATATGCATTTCAAATGTTATCCTGAAAGTTCCCTATACCCTCTCCCCC	NA
chr1	UNC144647	2.65446861941739	14228630	G	A	haplotype_discrimination	TRUE	TRUE	TRUE	1	rs31102272	TGAGAGTCTGTTACCTTTTACAGTGTCAGTTTTGATGTTGATAAATCTCT	NA
chr1	UNCHS000132	2.65449369091927	14228869	A	G	recomb_hotspot	FALSE	TRUE	TRUE	1	rs31816932	TTGGTAAAGAATAACATCAGAGATCGTTTCCCATTGTTATGGTATTTGGA	NA
chr1	UNCHS000133	2.67883711891227	14241157	T	C	recomb_hotspot	FALSE	TRUE	TRUE	1	rs31283321	TAGAAAGACTGTGAGAATTGAAGCCACACATGGCCAATGAGGTTATCCAC	NA
chr1	UNCHS000134	2.68390110407991	14243367	T	G	recomb_hotspot	FALSE	TRUE	TRUE	1	rs250621370	GGGGTAGCTACTTGTTCAAACCTGTGACATCTATTCAACTGAATACCCCA	NA
chr1	UNC145132	2.73297309623725	14261489	A	G	haplotype_discrimination	TRUE	TRUE	TRUE	1	rs46363362	TTCACTGGTGTTTGACTTCATACTAACGCTGTGGTCTAGATTAGATCTAT	NA
chr1	JAX00000840	2.78220767671553	14297118	C	T	wild_alleles	TRUE	TRUE	TRUE	1	rs3654693	TTATGCCACAAGGTTTGCATTACATGCTCATGGCAAGCCTAAAGTGAGAG	NA
chr1	UNC145909	2.78609407421244	14334166	G	A	haplotype_discrimination	TRUE	TRUE	TRUE	1	rs31338443	CGACTGAACGCGTGGTGATACCATATAAAAAACTGGGACAGCTAGAAACC	NA
chr1	UNCJPD000034	2.78931738818046	14364893	T	C	wild_alleles	FALSE	FALSE	TRUE	4	NA	GTTATGCTGGCTGACCTGGTGTGTGTACCTGGTGTGTGTACGTTGTGCTG	NA
chr1	UNC146540	2.78957387279177	14367338	T	C	haplotype_discrimination	TRUE	TRUE	TRUE	1	rs31975350	GAATGGAAACACCATAATTCAGAGGGTTAGGAAAAATATATCTGGCCTCC	NA
chr1	JAX00242565	2.7902389494526	14373678	T	G	MDA_other	FALSE	TRUE	TRUE	1	rs31974679	AGATCAGTTTCCCCTGTTATCTGTCTTCCCAGATCTAGGGCTGAACCAAT	NA
chr1	UNC147332	2.79523510183828	14421305	A	G	haplotype_discrimination	TRUE	TRUE	TRUE	3	rs32721585	ATTAAGGAGGGAAGCAGGTTTACAGGAAATCACCTGAGTGCTGACTCAGT	NA
chr1	UNCHS000135	2.86369840890085	14466228	G	A	recomb_hotspot	FALSE	TRUE	TRUE	1	rs256940143	GTCAACATATATAGTATAAATAGTTGGTAATAGCACCCAGAAACAATGAG	NA
chr1	UNCHS000136	2.91254728215654	14470761	C	T	recomb_hotspot	FALSE	TRUE	TRUE	4	rs3705489	CTTCCCGGGTTTCGTTTTTGCTGTGCTGCATGAAAGATGTGTGTGCATAT	NA
chr1	UNC148022	2.92124947059057	14473352	C	T	haplotype_discrimination	TRUE	TRUE	TRUE	1	rs31984569	TGCAGCCTTCTGCAGCAACCATGTAAGTGAGACAACCAAGAACAGATCCT	NA
chr1	JAX00242583	2.92545036332867	14513398	T	C	MDA_other	FALSE	TRUE	TRUE	1	rs31982507	ATACACACCTTGAAGTTTGCCACTTTTGGGCAAGGGTGTGCTTCTCAACT	NA
chr1	UNC148652	2.92832928507626	14540842	G	A	haplotype_discrimination	TRUE	TRUE	TRUE	1	rs32802860	AGCAGCCTGTGGATCATTACTGCATCCAATGGGGGTCAGGAGACTTGGAA	NA
chr1	JAX00000859	2.92848485426995	14542325	G	A	wild_alleles	TRUE	TRUE	TRUE	1	rs32222715	CAAGGCCAAGGAAAGCTGGAACGATAGATAGATAGTTAAATGTTGAGAGG	NA
chr1	UNCHS000137	2.9308991664701	14565340	G	A	recomb_hotspot	FALSE	TRUE	TRUE	1	rs30638584	ACCTTCACCTGATTTATACTGACTATGTTTCTCAAAGATAACTCTTGATG	NA
chr1	JAX00242592	2.93126013315621	14568781	G	T	wild_alleles	TRUE	TRUE	TRUE	1	rs31987238	AAAGTCATGATTCTGCAATGGCATGCAGCCGTTTTGAGCATGAGTAGATG	NA
chr1	UNCHS000138	2.93432502507927	14575381	G	A	recomb_hotspot	FALSE	TRUE	TRUE	1	rs31991162	CTGAGCTAGGAAGATGTTTCAAAAGGTTGTGTGGAATGGACCTGAAATTC	NA
chr1	JAX00000863	2.93615978083503	14579332	G	A	wild_alleles	TRUE	TRUE	TRUE	1	rs31993922	CCTCTTGGGAGCTTTTCTTATCGTTAGCCAATAAAAGTCTGCTATCTTAC	NA
chr1	UNCHS000139	2.93757798991579	14582386	T	G	recomb_hotspot	FALSE	TRUE	TRUE	1	rs253633307	AGCAAAGCTTCTGTCCACCTTCTCTGCAGCAGTTACAGATTTATACGAAG	NA
chr1	UNCHS000140	2.93914387106194	14585758	G	T	recomb_hotspot	FALSE	TRUE	TRUE	4	rs30962437	ATCCACTTAGACTTCAGCTTTGTACCAGGAGATAAGAATGGATCAATTCG	NA
chr1	UNC149432	2.94090293327475	14589546	C	T	haplotype_discrimination	TRUE	TRUE	TRUE	1	rs31999310	ACATTTCTGGATCCCCTGTCTCCTTTCTTAAGATGTAGCGCATTTAGAAC	NA
chr1	UNC149968	2.95606811138557	14622203	T	C	haplotype_discrimination	TRUE	TRUE	TRUE	1	rs51069151	TAGCAGGAGATGGGGCATAAAAACTTCAGATAATCAGTAGGAAAACAATG	NA
chr1	UNC150730	2.97356817988868	14659888	T	C	haplotype_discrimination	TRUE	TRUE	TRUE	1	rs31995410	TTCTCTTTCCCATGTTGTAGGATCCATTCCACAGACTTTGACTTTATGAG	NA
chr1	UNCJPD000035	2.98915465683157	14681837	A	C	wild_alleles	FALSE	TRUE	TRUE	4	NA	CACTGACACATACAGACACACAAACAAAGACACACAGATACATAGACACA	NA
chr1	JAX00242613	3.03252085808105	14714761	A	G	MDA_other	FALSE	TRUE	TRUE	1	rs32003188	GCCATGTGTGAGTGAAGCTTAACCAACCTCTGGAAGTCTCCCTGTTGTGT	NA
chr1	UNC151920	3.04733101379874	14726005	G	A	haplotype_discrimination	TRUE	TRUE	TRUE	3	rs30612197	ACTCAGGATGATATTTTCTAGTTCCATCCATTTTCCTAAATTCATGAATT	NA
chr1	UNCHS000141	3.07335064815452	14748117	T	C	recomb_hotspot	FALSE	TRUE	TRUE	1	rs30996958	CAATCCACAGCAGTATATGAGCATGGGTGTCTCATATACCTGCAATTCCA	NA
chr1	UNCHS000142	3.0767119777026	14751104	T	C	recomb_hotspot	FALSE	TRUE	TRUE	1	rs252519217	ACATGGCGGAAGAAGGAGAAGGCAAAAGGATTGCCGTGAGTTCTAGTCCA	NA
chr1	JAX00242633	3.0792875529467	14753392	A	G	MDA_other	FALSE	TRUE	TRUE	1	rs31574495	TGGTTTCTACCCAGTACATGGTGCTTAGTGGTCCTGGCAATGCTGCACTA	NA
chr1	UNC152555	3.0910915223565	14763878	T	C	haplotype_discrimination	TRUE	TRUE	TRUE	1	rs32016169	ACTACACTGGAGGCTTTCCCTGTGCTCTAAAACAGCATTGAGAAACAGAA	NA
chr1	UNC153710	3.15579903034017	14835368	G	A	haplotype_discrimination	TRUE	TRUE	TRUE	1	rs45653683	CACATTTTGCAGGTAGGACATATTGTAGGTCAGAGGGTTTGTGATTGGGT	NA
chr1	UNC154487	3.16707547622679	14876688	C	T	haplotype_discrimination	TRUE	TRUE	TRUE	1	rs30981045	CAGAGAGTAGAAGACACACTTGGTGAATACAGGCAGAATGAACCTTGGAG	NA
chr1	JAX00242671	3.17539935996318	14907189	G	A	MDA_other	FALSE	TRUE	TRUE	1	rs32038617	AAGCAGAGGATTTCTAACCATCTCTAAAGCTTCAGCATGGCTTGGCCCTC	NA
chr1	UNC155247	3.17590287019215	14909034	G	T	haplotype_discrimination	TRUE	TRUE	TRUE	1	rs32105394	GCAGGCAGGTAGTAGTTGAAAGAGCTACAGTTAATTGGAAAACTCTTCAG	NA
chr1	UNCHS000143	3.25836937753797	15010961	A	G	recomb_hotspot	FALSE	TRUE	TRUE	3	rs242711345	AGCAAGTTCTTGTTGGCATCCACAATAGTGTCTGGTTTTGCTGGTTGTTT	NA
chr1	UNCJPD000037	3.26490779214286	15014300	G	A	wild_alleles	FALSE	TRUE	TRUE	3	NA	TTGCCAGAGTCTACTGTCACCTGAGTTTTTAATCTTGGCCATTCTGACTG	NA
chr1	UNCHS000144	3.26527075615615	15015630	A	C	recomb_hotspot	FALSE	TRUE	TRUE	1	rs257507942	GATTCTTTGATGATTTTCTTTGGTGAAAGTGGGTATTACACTTATTTGTA	NA
chr1	UNC156797	3.26626604168733	15019277	A	G	haplotype_discrimination	TRUE	TRUE	TRUE	1	rs49705724	GGAGACAAAACCATGGAAGATTTGTTATGTAGGGAAATAAGTCCTCAAAA	NA
chr1	JAX00242691	3.35019328812579	15105937	G	A	MDA_other	FALSE	TRUE	TRUE	1	rs47896281	TCCTGTCTTTCTCAGGTCAGCTGTCCTTGGCATAGTGCCTGTGTGATCTA	NA
chr1	JAX00242692	3.35024322979077	15106120	A	G	wild_alleles	TRUE	TRUE	TRUE	1	rs51920724	CTGGACCACAAATGGACTCTCAGCAGGAACTCAAGAAAGTACTATGATTC	NA
chr1	UNCHS000145	3.35402296782392	15119970	G	A	recomb_hotspot	FALSE	TRUE	TRUE	1	rs231314598	GCAACAAGGCACTGTTCATGTCATGGAGGGATCATGGGTAAGTGTTCTTT	NA
chr1	UNC158041	3.35423719846335	15120755	G	A	haplotype_discrimination	TRUE	TRUE	TRUE	1	rs32427967	ATCCTAGATGCATGGAAGGTAATGACTCTTGAGTTCCTGGTGGAAGCAAC	NA
chr1	JAX00242707	3.37759843565566	15206357	G	T	wild_alleles	TRUE	TRUE	TRUE	1	rs50693211	CTTGGGCAGTAACAGCTGACTGCTTCTGAGCTCCAGTTTCCCTGTACTTG	NA
chr1	JAX00242713	3.38055700172189	15217198	C	T	wild_alleles	TRUE	TRUE	TRUE	1	rs46859398	ATCATGACAAAATGTTAAAGCTGAAGTGTTTGCCATGGCTGCTCTATATG	NA
chr1	UNC159456	3.3826193468711	15224755	A	C	haplotype_discrimination	TRUE	TRUE	TRUE	1	rs31323909	TCTGTTTGTGAAGAGCTTCATTGCAAGCAGGGCAACCAGAGTCTGCCCCC	NA
chr1	UNC159803	3.39416569607287	15267064	G	T	haplotype_discrimination	TRUE	TRUE	TRUE	1	rs32046845	AGCGTCCAGTGAGCCATTTGTACCCTTCTACTGTTCCACCCACACCCCAG	NA
chr1	UNCJPD007786	3.39536920832746	15271474	G	T	wild_alleles	FALSE	TRUE	TRUE	3	NA	TATACCAATGGAATAGAATTGAAGACCCAGAAATGAACCCACACATCTAT	NA
chr1	UNC160312	3.40845119550125	15319410	T	C	haplotype_discrimination	TRUE	TRUE	TRUE	1	rs32051170	GCTTCTTTCAAACTTGACTTTTAAACCCCAATAACTGATTATTCGCTAAG	NA
chr1	JAX00000918	3.41777964354812	15353592	A	G	wild_alleles	TRUE	TRUE	TRUE	1	rs32056709	TCTTATCATCCTATGGCAGCTAGGTACTTTCTTCCTATTAGGAAAGTCCA	NA
chr1	JAX00242746	3.41926206499188	15359024	G	A	wild_alleles	TRUE	TRUE	TRUE	1	rs32053945	GAAGAATTGTTGTTCTGAAGGGTCAGAGTGATATGGTGAGTACAAGATCA	NA
chr1	UNC161340	3.42170729623931	15367984	T	C	haplotype_discrimination	TRUE	TRUE	TRUE	1	rs232787055	TGTGATTTCCACATTCACACACACCACAATAATTATCCACACCATACATA	NA
chr1	UNC162008	3.43314148137382	15409882	A	G	haplotype_discrimination	TRUE	TRUE	TRUE	1	rs30752472	AGGGGACTTGAAAACCTGGGTCTTCCATTGTATCAGAAGTTCACAGTGCT	NA
chr1	JAX00000925	3.44108193320143	15438978	C	T	MDA_other	FALSE	TRUE	TRUE	1	rs31869929	TGTGTGTGCATGTGTGGCTAGTCTTAAACTTGCTACACGAAGCTCACCTT	NA
chr1	UNC162603	3.44129015992485	15439741	T	C	haplotype_discrimination	TRUE	TRUE	TRUE	1	rs32037552	GCAGGTGCTGTAGGTTAATTACACACTGAAGCTAAAAGTACAGTAGTTCA	NA
chr1	UNCHS000147	3.44936055151213	15485444	A	G	recomb_hotspot	FALSE	TRUE	TRUE	1	rs31782295	CCATCCCATGTGTGCATACCAAATCCTGACACTATGACTAAGGCCATATC	NA
chr1	UNCHS000148	3.45075920563182	15498777	G	A	recomb_hotspot	FALSE	TRUE	TRUE	1	rs217631533	GGAACAAAATTTGTGGAATAATTTGAGGAGTATTGGCATTAACTGTTTTC	NA
chr1	UNC163443	3.45087795433529	15499909	G	T	haplotype_discrimination	TRUE	TRUE	TRUE	1	rs32581175	TACAGGTTTTTAAATTATACCTTTATGGTTCTCTGGATTTTTAGGGGATG	NA
chr1	UNC164396	3.45698721846357	15558147	T	C	haplotype_discrimination	TRUE	TRUE	TRUE	1	rs46228975	CTGTTTGTTGGAAAGATTGTTCTTTCCCCCAATTGAACTGTCTTAGTTTC	NA
chr1	JAX00000935	3.45771775377366	15565111	C	T	MDA_other	FALSE	TRUE	TRUE	1	rs32092378	AGCTTTCTGGAAAGTCTTTGGACTTGGGATTGAACTGTGGTGAGCCAAGA	NA
chr1	UNCHS000149	3.5185925967814	15579411	T	G	recomb_hotspot	FALSE	TRUE	TRUE	1	rs51097767	TCAGGGTAATTGCTGTGCTTGGAGCTGTCCCCATAGGCTCATATTGAGAG	NA
chr1	JAX00242808	3.52691135648486	15581297	G	A	wild_alleles	TRUE	TRUE	TRUE	1	rs32092386	AGAGCAGGAAATGTTTGAAAGAAGAAGGGCTAGCTGGTCCAGGTGTTACT	NA
chr1	UNCHS000150	3.53125598973402	15582282	A	G	recomb_hotspot	FALSE	TRUE	TRUE	1	rs32094070	TGGCTTCATATGTATACAACAGCCATTTACAACCAAGGGCTTTTCTTTCA	NA
chr1	UNC164943	3.56594248300445	15590146	A	G	haplotype_discrimination	TRUE	TRUE	TRUE	1	rs32096779	TAAAAGATGAGTTTATTATTAGTCCTGTTAGGCTGCCCAGATCTCAGTTT	NA
chr1	UNC165948	3.58672297436774	15645669	G	A	haplotype_discrimination	TRUE	TRUE	TRUE	4	rs227066840	TCTACCCCATAGTTACCTGGCCAGGTAGGCCTGGCTTACTATAAAAGGGG	NA
chr1	UNC166915	3.58896478586159	15716413	C	T	haplotype_discrimination	TRUE	TRUE	TRUE	1	rs52630867	AGATGGAAAAAAAGAGAAAAGAGAAATGGGTTTGGTGGCACATGCTCTAC	NA
chr1	UNC167166	3.5897339085992	15752018	A	C	haplotype_discrimination	TRUE	TRUE	TRUE	1	rs32643715	GGTCCCATTCTATAGCAGGCTCTTCTCAACAGGGTGATTTTCAGAAACCT	NA
chr1	UNC167757	3.59050523469363	15787725	C	T	haplotype_discrimination	TRUE	TRUE	TRUE	1	rs48490965	AGGATGAACCTGTGTCCTTTAGAATTCTAGAAAGGCACTCAACTATATCT	NA
chr1	JAX00242858	3.59212782668575	15798672	C	T	MDA_other	FALSE	TRUE	TRUE	1	rs32103698	ACACTAAGCTATATTCAAATCCCTCATTGGTCATTTGGTCAATTGGCTTG	NA
chr1	JAX00242874	3.59839756700897	15817404	G	T	wild_alleles	TRUE	TRUE	TRUE	1	rs32109300	GGTCAAATCGGATAATGCTTTACCTACTCAATTAGGCTAAGTCAGTTATT	NA
chr1	UNCHS000151	3.60111304871099	15825517	G	A	recomb_hotspot	FALSE	TRUE	TRUE	1	rs249797595	ACTTGGTCATGATGGATGATTGTTTGATGTATTCTTCATTCAGTTTGCGA	NA
chr1	UNCHS000152	3.603297684366	15832044	A	G	recomb_hotspot	FALSE	TRUE	TRUE	1	rs223393490	TGTGAACAAATCATATAACATCTTGGATTCTAAAGTCCTATCCAGTAATC	NA
chr1	UNC168953	3.61180594824685	15857464	G	A	haplotype_discrimination	TRUE	TRUE	TRUE	1	rs32117993	GTTCCAGGGATTCCTTCTAGCTGTAGATGGTATTAGGTCTAACCAAAAGT	NA
chr1	JAX00000960	3.62803825640695	15905961	A	G	wild_alleles	TRUE	TRUE	TRUE	1	rs32121418	CTACACGATGGTGGTTAGATCTAGAAACGGGGCATTATGTGCCTTTATGT	NA
chr1	UNC169874	3.6291538364036	15909294	T	G	haplotype_discrimination	TRUE	TRUE	TRUE	4	rs49951750	TTTCACCTTAAAGATGACTTCAAAGATCTCTAAGGGCCTTAACATTTTTG	NA
chr1	UNC170285	3.63877299437653	15938033	C	T	haplotype_discrimination	TRUE	TRUE	TRUE	1	rs32011841	AGATTATGAGTAAATTCCAGATATAGGCCATGGAGTAATTTTACACTATT	NA
chr1	UNC171301	3.74189261602695	16019662	C	T	haplotype_discrimination	TRUE	TRUE	TRUE	4	rs47767898	CAAGTAGAAGGTTTCTACTCCTGTTACAATGCCATCTGCTGCCAAGCATG	NA
chr1	UNCJPD000040	3.77742969380026	16071068	C	T	wild_alleles	FALSE	TRUE	TRUE	4	NA	CCCCCTCTCTGCACACTTACCATCCTGCCTCTCTGACAAAGGGTTCCTCC	NA
chr1	JAX00000972	3.78626203331827	16078197	T	C	MDA_other	FALSE	TRUE	TRUE	1	rs46947012	ATAGGAGCATCAGAGGGGTTATTCACAACATGCAGGTTTTGGAACACTGT	NA
chr1	JAX00190899	3.81307126249909	16099836	G	A	MDA_other	FALSE	TRUE	TRUE	1	rs45987067	TGCTCCAAGACTTCAAGTAGGTGATGAGTCCATGGACTCAAAAGTACACC	NA
chr1	UNC172447	3.82149599369875	16106636	G	A	haplotype_discrimination	TRUE	TRUE	TRUE	1	rs47275793	CAGAAACAGATAACTGTTTCAGTCCACTGTGGAAACAACTTCTCAAGACT	NA
chr1	UNC173039	3.83956579765894	16155822	G	A	haplotype_discrimination	TRUE	TRUE	TRUE	1	rs31403784	AGAATTAGCCATAATAAGCTTGAACCCAAACCAATCACTCAACAGTACTT	NA
chr1	UNCHS000154	3.83987210745867	16170002	C	T	recomb_hotspot	FALSE	TRUE	TRUE	1	rs31785665	CTACTTTGTGTACCTGGGTGCTTCTAAGAACAGTGGGGCTCTGAGGCAGC	NA
chr1	UNCHS000155	3.84005122740644	16178294	A	G	recomb_hotspot	FALSE	TRUE	TRUE	1	rs242961243	CCAGCCAGCTTTTTCTGTGGGCTTAGGGAAGTGGGGCTTTTGTGCCTTTC	NA
chr1	UNCHS000156	3.84011253256946	16181132	A	G	recomb_hotspot	FALSE	TRUE	TRUE	1	rs226799646	GCTGCAGAGAACGGCTAATCATGGGTAAAGTTCAAGGCTATGTCTTCCTC	NA
chr1	UNC173980	3.90055546498296	16238141	T	C	haplotype_discrimination	TRUE	TRUE	TRUE	1	rs52618657	GTTGGTTGGTCCAGTTATTTAGATGAGAATTCAGGAGAGTCTTTCTCTGA	NA
chr1	UNC174093	3.90182680710624	16247655	G	A	haplotype_discrimination	TRUE	TRUE	TRUE	1	rs32286187	CACTCTATCTTCCATGGCACATGTGGCAATGCCACACAAAGGGGCACCCC	NA
chr1	JAX00242967	3.90241843001139	16275043	A	G	MDA_other	FALSE	TRUE	TRUE	1	rs46809771	GCCAGCAATGGGGGAGTGAATGCCATGACTCAATAGAGGAAGAAAATGAA	NA
chr1	JAX00000989	3.90256925194522	16282025	T	G	MDA_other	FALSE	TRUE	TRUE	1	rs30472002	TACAAGGCTTGGAGGGTCAGCAACAGGAGAGATCATAACCAGCAAGAGAA	NA
chr1	UNCHS000157	3.90312475707991	16307741	C	T	recomb_hotspot	FALSE	TRUE	TRUE	1	rs31780148	ACCCTGCTTACCAAACAGAAGCAATATGACCTAGGTTTGCTGGTGACATA	NA
chr1	JAX00242977	3.90317809127564	16310210	A	G	MDA_other	FALSE	TRUE	TRUE	1	rs51642600	ACAGACCTGCCAAAGGGGCCAAAGGTTAATGCTTATTCTCTGCTAGTGAC	NA
chr1	UNCHS000158	3.90319159223649	16310835	A	C	recomb_hotspot	FALSE	TRUE	TRUE	1	rs49713827	CCTTCCTATAAACATGAACTGAATGCCTCCAAAATGCCTAGGAACAAGAA	NA
chr1	UNCJPD008443	3.90344294772519	16322471	T	C	wild_alleles	FALSE	TRUE	TRUE	3	NA	TGCAGAACTACAAATAGACTGGACCAGAAAACAAACTCCTCCTGACACAT	NA
chr1	UNCHS000159	3.9038688868388	16342189	T	C	recomb_hotspot	FALSE	TRUE	TRUE	1	rs49165804	AATCTACTTCAGCTCAAACACCCAGGGTTCCAACTATCTTTGCCACAGTT	NA
chr1	UNCHS000160	3.90392764302041	16344909	G	A	recomb_hotspot	FALSE	TRUE	TRUE	1	rs50843578	TTTCCCCCCAAAGGGAACAAGAATAAGTGGGAAAGAAGCTCCATTCCCAA	NA
chr1	UNCHS000161	3.90424350069966	16359531	T	C	recomb_hotspot	FALSE	TRUE	TRUE	1	rs30800179	ACGGAATCTCTTAATTGAGGAAATACCTCAGTAGGATTCACCTGAGGGCA	NA
chr1	UNCHS000162	3.90448237049976	16370589	G	A	recomb_hotspot	FALSE	TRUE	TRUE	4	rs51952175	GCGGTATCAACACCTCCCTAAACGTCAAACTCCTCACGAGCACAGCAGGA	NA
chr1	JAX00242989	3.90576051186367	16429758	G	A	MDA_other	FALSE	TRUE	TRUE	1	rs50183958	TAAGATGATCACTCTCCAGAAGGTAACATGAAGGTGAAGTACAGTTTCCA	NA
chr1	UNCHS000163	3.90603809161871	16442608	T	C	recomb_hotspot	FALSE	TRUE	TRUE	1	rs48754664	GTTTTCAGTTTTAGGTCCAGAAAAGGCTCTACGACACACAGGTGGGCAGT	NA
chr1	UNCHS000164	3.90612015585913	16446407	A	G	recomb_hotspot	FALSE	TRUE	TRUE	1	rs31422525	CTCAGCACAGTACTTGAATATCAACATGTCCTTAGGTGGCAGCCCAGCCC	NA
chr1	UNC176258	3.90659411519029	16468348	T	C	haplotype_discrimination	TRUE	TRUE	TRUE	1	rs32591989	TACTTTTTGATCTTTTCTAACAATCTGCCTGATGCTAAACTGAAGAGTTC	NA
chr1	UNCHS000165	3.90728169212439	16500178	C	T	recomb_hotspot	FALSE	FALSE	TRUE	3	rs211972471	CATATTTGTCTGGCCATTTTCTATAATAATCTTTTGTCTGGTCAAAGAGA	NA
chr1	UNCHS000166	3.90737272100281	16504392	A	G	recomb_hotspot	FALSE	TRUE	TRUE	1	rs51863267	AGACAAGGCAGGAAGCAGGCACCCCTAGTCTACTGTTTACTGTAACTGGA	NA
chr1	JAX00001005	3.90748124712649	16509416	A	G	MDA_other	FALSE	TRUE	TRUE	1	rs49114969	ACAATATTGATCAAACTTCCGTATCCCTCACAGCTCCACAAAACTGGAAA	NA
chr1	UNCHS000167	3.90858359517939	16560447	A	G	recomb_hotspot	FALSE	TRUE	TRUE	1	rs48286691	TCATGTGTCACAGTGCCTAGAGAAAGTATTGATTTTATAAGAAAAGATAA	NA
chr1	UNCHS000168	3.90864140089336	16563123	T	C	recomb_hotspot	FALSE	TRUE	TRUE	1	rs50580839	CTGTATTCTCTCCCACACACCAACTTACTTGGCCAATGAGATTTGCTCAG	NA
chr1	sanger60	3.90874534749112	16567935	C	A	sister_strains	FALSE	TRUE	TRUE	3	rs32284811	AGTGAGTACCAGGACAGCCAGGGCTACACAGGGAAACCCTGTCTCGAAAA	NA
chr1	sanger60q	3.90874534749112	16567935	C	A	sister_strains	FALSE	TRUE	TRUE	3	rs32284811	AGTGAGTACCAGGACAGCCAGGGCTACACAGGGAAACCCTGTCTCGAAAA	NA
chr1	UNC177767	3.90897590069934	16578608	T	C	haplotype_discrimination	TRUE	TRUE	TRUE	1	rs251405254	GTCCTCTGGGGTGTGTTACTCACTTCCCTATTACACTGGGCGCGTACACT	NA
chr1	UNCJPD000041	3.97155920508403	16685361	T	C	wild_alleles	FALSE	TRUE	TRUE	4	NA	TGTAATCTGTTGTTGTTGTTGATGATGTGATGATGGTGTGATGTGATGAT	NA
chr1	UNC179038	3.9718548437243	16699047	A	G	haplotype_discrimination	TRUE	TRUE	TRUE	1	rs32135216	GGAAGCAGCAATGTGGAGAAAACATAGGCTTGGATCAATCTCCTGACACT	NA
chr1	UNC180162	3.97378848373933	16788561	T	C	haplotype_discrimination	TRUE	TRUE	TRUE	3	rs32764931	GATCGTTCCATCTTCTGAGATCTTCGATTTCTTTACTCAGAGACTTGAAG	NA
chr1	UNCJPD000042	3.97560785162173	16872785	C	A	wild_alleles	FALSE	TRUE	TRUE	3	NA	ATCTCTTAATATCAACGGACTCAATTTCCCAATAAAAAGACATAGACTAA	NA
chr1	JAX00243042	3.97601100111344	16891448	C	T	MDA_other	FALSE	TRUE	TRUE	1	rs32143735	CATGTAAGGATCTTTTTTTGATCTGCTACCAGTCTCCTTTGCTTACATCA	NA
chr1	JAX00243052	3.97685048005823	16930310	C	T	MDA_other	FALSE	TRUE	TRUE	1	rs32140580	TGGACTTTGGTTCCCTTAGACCATTTGTTTCTGGAAAGTAGATGAGAAAA	NA
chr1	UNC182173	3.97749267216233	16960039	C	A	haplotype_discrimination	TRUE	TRUE	TRUE	1	rs32141762	AAGAAGTGAGAAGAGGAAACTCTGTTTACTGATATTTGATGTTTGGGTCA	NA
chr1	UNCHS000169	3.97944770895577	17009201	C	A	recomb_hotspot	FALSE	TRUE	TRUE	1	rs32145835	CTGCAGCCCTCGGGAGAGTGATGGCTGCTACCTTCCAGTTTGAAAGTTTT	NA
chr1	JAX00001044	3.98179429681465	17033290	A	C	MDA_other	FALSE	TRUE	TRUE	1	rs32147224	TGTCCATCCACTAATATTTTTGAAAGCCGTCTCCATGCCAAGATTTCTGT	NA
chr1	UNCHS000171	3.9856490366612	17072861	G	T	recomb_hotspot	FALSE	TRUE	TRUE	1	rs242069401	TGGTAATTGAAATGGTTGAATACAACATCCACAATTTCTCATCTGTCCTA	NA
chr1	UNCHS000172	3.98656209108443	17082234	A	G	recomb_hotspot	FALSE	TRUE	TRUE	1	rs32153682	CGATAACAGGATTTCATGTGATGTTTGGAAGCAAATGCATTGGTTGCTTG	NA
chr1	UNCJPD000043	3.98958014849834	17113216	A	G	wild_alleles	FALSE	TRUE	TRUE	4	NA	AAACTTCACTGGAGTGTGCGTAGCAGGACCCCTGGTGGTGGGTTTAACAA	NA
chr1	UNC184484	3.99036198726937	17121242	A	G	haplotype_discrimination	TRUE	TRUE	TRUE	1	rs234894818	TCAGAGCAGAGCTGTTTAACAGAAAAAGAGAAGAGGTCCGATTCAGGTGA	NA
chr1	JAX00243091	3.99510747390415	17169957	C	A	MDA_other	FALSE	TRUE	TRUE	1	rs32165518	CACTAAATGCTGAGCCTTTCTTGAATAAAGGTTCCAAGAGACAGCAAGTA	NA
chr1	JAX00243092	3.99517585800797	17170659	T	G	wild_alleles	TRUE	TRUE	TRUE	1	rs32166424	GTTCCCAGGAGGAATAGCCAAAACTGGGATCTCCCAAGTCCTTGATAACA	NA
chr1	UNC186479	4.00339627021467	17255046	A	G	haplotype_discrimination	TRUE	TRUE	TRUE	1	rs51394091	GGCATTGTAACTATGTAATTGTGTGGACTATTATTGGTTAGATATAGAAT	NA
chr1	UNCJPD000044	4.00549474651737	17276588	C	A	wild_alleles	FALSE	TRUE	TRUE	3	NA	TAGGAAAGAGTCTCTAGAGTAGATGGGCAAAGATTAGGATGTGACAGACA	NA
chr1	UNC187637	4.00985379477629	17321336	G	A	haplotype_discrimination	TRUE	TRUE	TRUE	1	rs32689118	AGTTGGTGGCCCCATCCCTCCACCAAGGGCTGTACCTAAACTCTGTATAT	NA
chr1	UNCHS000173	4.01031572842346	17326078	T	C	recomb_hotspot	FALSE	TRUE	TRUE	1	rs32172693	ATGACTGACAAGAAAGCCAGGCACTGGTAGCAACAGAGAAAAAGTTGACA	NA
chr1	UNCHS000174	4.01121212518038	17335280	T	C	recomb_hotspot	FALSE	TRUE	TRUE	1	rs32172876	TAGGGGATGCAGAATACAGAGCCCCAAGCCATTACTTCACATCCTTAAAA	NA
chr1	UNC189115	4.01923196349852	17417608	T	C	haplotype_discrimination	TRUE	TRUE	TRUE	1	rs245247388	CCTTTACAGGTCACTTGTGTCATGGAAAAAAACAGATGTGTGTGTCATTG	NA
chr1	JAX00243158	4.0264973361698	17492191	G	A	wild_alleles	TRUE	TRUE	TRUE	1	rs32193273	AGTTGCTGTAGAGGCACAAGAAAGCCTCAGACTAGTTCCAGACTGAGCTT	NA
chr1	UNCJPD008284	4.02705200723413	17497885	A	C	wild_alleles	FALSE	TRUE	TRUE	4	NA	GTTCATAACACTTTTGCAGTCCCACCAGTATTGAAGGAGTGTTCTTCTTT	NA
chr1	JAX00243163	4.03089573938306	17537343	G	A	MDA_other	FALSE	TRUE	TRUE	1	rs32206606	TTTAGAGCATGCCATTCACAACCAACTTCACTCTAGAAGGAGAATCCAGT	NA
chr1	JAX00243170	4.03222796303526	17551019	T	C	MDA_other	FALSE	TRUE	TRUE	1	rs32203344	CCCTGCCTCATACTCCTACCTGAGAAGCTCATTTCCCTTAAGGAATGAAG	NA
chr1	JAX00001099	4.05849287363762	17753014	C	T	wild_alleles	TRUE	TRUE	TRUE	1	rs13464640	TCAGTTCAAGCTGTGACCTGTGAAACTACAGTGGAACAGCTCTGTCCATT	NA
chr1	UNC194162	4.06407225901612	17791343	G	A	haplotype_discrimination	TRUE	TRUE	TRUE	1	rs32222148	GAAATTTCTTAGCACACACAAGTCCTTGGCTCCCTTTGGAGGGTTTGCCA	NA
chr1	UNC195750	4.07604561508913	17873597	C	T	haplotype_discrimination	TRUE	TRUE	TRUE	1	rs30614798	ATAAAGCCAAGAAAATGAAAGCCAGGAAGGAGGATTAAGAGAACACAGTG	NA
chr1	JAX00243226	4.07876696471085	17892292	T	G	MDA_other	FALSE	TRUE	TRUE	1	rs32235487	TAGCCAAGTATACACAAAGATGTCATCTGAATTGTAAATACTATGCTAAA	NA
chr1	UNCHS000175	4.09406227423224	17997367	A	G	recomb_hotspot	FALSE	TRUE	TRUE	1	rs212291454	ATTCTCTACTTCATCTGGTTACTCTGGGCACAGCCCTAAACTGGAATTCT	NA
chr1	UNCHS000176	4.09489097941525	18003060	T	G	recomb_hotspot	FALSE	TRUE	TRUE	1	rs225198223	GCTGATCTTGTAAAAGACCTAAGTTTAGTTGCCAGCATTCATATCATATG	NA
chr1	UNC197893	4.09552156976354	18007392	C	T	haplotype_discrimination	TRUE	TRUE	TRUE	4	rs224487318	AATTCATGAATCCTCTGTCTGGACTCCTCAAGTCCTGGGATTAGAGATGT	NA
chr1	UNCJPD000046	4.10554378758849	18047151	A	C	wild_alleles	FALSE	TRUE	TRUE	3	NA	CACGCTAAGGGTATAGGACAGGAATGCTCACACACTGCTGCTAGGACCAT	NA
chr1	UNCHS000177	4.12501944908141	18096243	T	G	recomb_hotspot	FALSE	TRUE	TRUE	4	rs254552407	AAACGCCAAGATGAGTCCAAACAGTTTATCTTGTGTGTACTGCAGAGTCA	NA
chr1	UNCHS000178	4.12630362402341	18099480	A	C	recomb_hotspot	FALSE	TRUE	TRUE	4	rs234882770	CTCCCAACTGGGCCCTGTAAGATGTCCTGATACTGAGAACCAAGGAGCGA	NA
chr1	JAX00243265	4.1325721591666	18115281	G	A	MDA_other	FALSE	TRUE	TRUE	1	rs50901787	TATTCTTCATCTGTAACTTGTAGTAAAATAGCTTTTACCTAACCCTTTTC	NA
chr1	JAX00243272	4.14958301407482	18158160	G	A	MDA_other	FALSE	TRUE	TRUE	1	rs46744432	CCCATGGCCTCACACTTATGATCCACTTTCTCAAGATGTGATACCCTTGC	NA
chr1	UNCHS000179	4.15356209182219	18168190	A	G	recomb_hotspot	FALSE	TRUE	TRUE	1	rs46373097	AAATTACTCATCATTCTTAAAAACTGAAGGGGACTCTGTGTGGCTGGCTA	NA
chr1	UNCHS000180	4.15552743092095	18173144	T	C	recomb_hotspot	FALSE	TRUE	TRUE	1	rs32117612	GAATCACAGTAGAGATGGTTCTTGATTTGCCATGGTTTGACTATGCGTTT	NA
chr1	UNC200911	4.15925378868976	18182873	T	C	haplotype_discrimination	TRUE	TRUE	TRUE	3	rs32740948	TGGAAGGAGAGGCCCTTGCTCTTGTGAAGATTATATGCCCCAGTACAGGG	NA
chr1	UNCJPD000047	4.16078618956767	18190964	T	C	wild_alleles	FALSE	TRUE	TRUE	1	NA	TCATTATACAAATTAACACCAACACAAACTCTCTCCCTGGGTTACCTTTG	NA
chr1	UNC201418	4.1654038469406	18215345	T	G	haplotype_discrimination	TRUE	TRUE	TRUE	4	rs31849983	GTTCCTCTTTCTCCACATCCTTGCCAGCATCTACTGCCACCTGAGTTTTT	NA
chr1	UNC203703	4.18737242623012	18331338	G	T	haplotype_discrimination	TRUE	TRUE	TRUE	1	rs32361729	CCCAAAAGCTTCCCTCACCCCAGATCATCAGCTTGTCTCAGAGATGCCCC	NA
chr1	JAX00001144	4.19145238911628	18352880	T	C	MDA_other	FALSE	TRUE	TRUE	1	rs32477210	GCTTCTTTCATTAGTTAACAGACTACAGCCCATGAGCAACATCAGAACAT	NA
chr1	JAX00001153	4.21639770114565	18484590	T	C	wild_alleles	TRUE	TRUE	TRUE	1	rs3656562	TTAACCTTTTCTTCCAGAAGGACTAACCATGTTCTATGAGAAGATATAAG	NA
chr1	UNCHS000181	4.21788029094571	18492418	T	C	recomb_hotspot	FALSE	TRUE	TRUE	1	rs32135094	AGGTGGAGAGGCACAGTTTAAGGTCCCCTGGACTGGCTGGAATTGGCTCA	NA
chr1	UNC206290	4.21807177003205	18493429	A	C	haplotype_discrimination	TRUE	TRUE	TRUE	4	rs222823125	ACTATATTCATAACAGCCTTGTTTGTGATAGCCAGAAGTTGGAAAGAACC	NA
chr1	UNCHS000182	4.21867556362972	18496617	T	C	recomb_hotspot	FALSE	TRUE	TRUE	1	rs219716413	GGTCTAGTTAAGGAGGTAATTAAGATGGAAAAAGAAATGAAGGCACTACG	NA
chr1	UNCJPD000048	4.21960492815783	18588265	C	T	wild_alleles	FALSE	TRUE	TRUE	1	NA	GATACTTAGAGCTTTAGGGCACAATCTGTTGCAGAATAGTTAAAACTGTT	NA
chr1	UNC207853	4.21966781626747	18616479	G	A	haplotype_discrimination	TRUE	TRUE	TRUE	1	rs49656876	ATAGGATAGCTGAATGTAAGAATACAGACATCAATATCTCTGCTTTGGTT	NA
chr1	JAX00243358	4.219746146669	18651621	T	C	MDA_other	FALSE	TRUE	TRUE	1	rs47681252	GAACAAAGTTTGGTATCTGTCATGATGAGATTAAACTATAACTATAGCAG	NA
chr1	JAX00243377	4.21987941890843	18711412	A	G	MDA_other	FALSE	TRUE	TRUE	1	rs51859063	TCTTTAGGTGATTGGGAGGAGTTAAAGTGGTCACATTACTTTGCTTGACT	NA
chr1	UNC209992	4.22124706426406	18766557	T	C	haplotype_discrimination	TRUE	TRUE	TRUE	1	rs30523698	GGTGCCACCTATTGCTTTGGACATTCTTTTCTGTCTAAATTCAGAGCAAC	NA
chr1	UNCHS000183	4.31920560728771	18790547	C	T	recomb_hotspot	FALSE	TRUE	TRUE	1	rs51820747	ACAAATCCCCAGGACAGATTTTAAAGTTTTCCTCTATGTATTTGTCTGTG	NA
chr1	UNCHS000184	4.32957388842855	18793126	C	T	recomb_hotspot	FALSE	TRUE	TRUE	1	rs231136757	TCCCATGCACCCACTGGCCAGGACATAGTCTTTCTTTTGGCCTTTAAGTA	NA
chr1	JAX00243409	4.34075590859962	18823698	C	T	wild_alleles	TRUE	TRUE	TRUE	1	rs51700370	CACAGTACATAGGGAAGTTGCTCAAAATGTCAATTTCTTAGGCCCTCCTT	NA
chr1	UNCJPD009598	4.3412953441583	18840707	T	C	wild_alleles	FALSE	TRUE	TRUE	3	NA	TTTAATTTTGGCGGCACTCAGATATATGAGTGTTTTTCCTAGGACTGCTT	NA
chr1	UNCHS000185	4.34183455771399	18857709	G	T	recomb_hotspot	FALSE	TRUE	TRUE	1	rs31029024	CTTCCTGAGGTTGGAATCTGCCAAGGACTTTTCTGTCTGTCATGAAGAAT	NA
chr1	UNCHS000186	4.3419146373651	18860234	C	T	recomb_hotspot	FALSE	TRUE	TRUE	1	rs51641154	GTCTTAGGTGCCCTGAGTATATGGTCATGAAAGCATCCATTGGCATGGAC	NA
chr1	UNC211603	4.3422885221203	18872023	A	C	haplotype_discrimination	TRUE	TRUE	TRUE	1	rs52118613	CTCTTATAAGGTACTTCATTTTGCATTATGCCAGAGAAGTATTTTCAGAT	NA
chr1	JAX00243419	4.34503815604952	18958722	A	G	wild_alleles	TRUE	TRUE	TRUE	1	rs47003369	GATTTAGGCCATGCACATGGAAGTTCCATGTTGATACCCTATTGGTTATA	NA
chr1	JAX00243428	4.34558850146958	18976075	C	A	MDA_other	FALSE	TRUE	TRUE	1	rs32376343	ATGCCACATCAGATGAAATAAAAACACCTGTCCTAAGTCCTCACCATAAT	NA
chr1	UNCHS000187	4.34567895183194	18978927	T	C	recomb_hotspot	FALSE	TRUE	TRUE	1	rs37958689	GCTGTTCTAATAATTTCTAGCTCAAAATGATTTACAAGAGTGCTATAGCT	NA
chr1	UNCHS000188	4.34575668459426	18981378	T	G	recomb_hotspot	FALSE	TRUE	TRUE	1	rs37383292	AAAGATGGCTTGCCATCATGTAGCGAAAGCTAAAAGTACCTGAAGGGAGA	NA
chr1	UNC213909	4.34780596250946	19045994	A	G	haplotype_discrimination	TRUE	TRUE	TRUE	1	rs32244517	GATTAAGAACTGAGTGTATGAAGGAGTTATAGTTGTGTCTTGAAGCACTA	NA
chr1	JAX00243441	4.34814810083664	19056782	C	T	wild_alleles	TRUE	TRUE	TRUE	1	rs37795713	TGCACAGAATGACTTTCACAGAATGATAGAGGTTTGCCTGAAAATCTGCA	NA
chr1	JAX00243444	4.34910797834967	19087048	C	T	MDA_other	FALSE	TRUE	TRUE	1	rs38804988	AGGAAATCAATATTCAGGTGTGATACCATGAGTCATGTCATGGCGATGCC	NA
chr1	UNCHS000189	4.3505563575918	19132717	A	G	recomb_hotspot	FALSE	TRUE	TRUE	4	rs45655602	TAACTGTTGTCCTTATAAGAGTTGCCTTGGAAGCCAAGTGTGGTGGCTCA	NA
chr1	UNCHS000190	4.35063215575661	19135107	A	G	recomb_hotspot	FALSE	TRUE	TRUE	3	rs32416630	ACTGTAGCTGTCTTCAGACAAACCAGAAGAAGACATCAGATCCCATTACA	NA
chr1	UNCJPD000049	4.35233434520619	19153011	C	T	wild_alleles	FALSE	FALSE	TRUE	4	NA	AATAAAACCCAAAAAGAAAACCAAAAGAAAAAAAAAAACCAAACTACTGT	NA
chr1	UNC215285	4.35767221494667	19164865	G	A	haplotype_discrimination	TRUE	TRUE	TRUE	1	rs51410043	AAAACCATCCACTTATGGACTGCCTTGCAAGCTTCTTTTTCTTTCCTGTT	NA
chr1	UNCHS000191	4.36043661365908	19171004	A	G	recomb_hotspot	FALSE	TRUE	TRUE	1	rs31891364	ACTTTAAATGGAACTTACTGGGATACCCTAGAAAAAATATGGATCTTTGT	NA
chr1	UNC19381806	4.36197619326451	19174423	T	G	haplotype_discrimination	TRUE	TRUE	TRUE	4	NA	AACTGAAGCTCCTTTCTCTGTGATAACTCCAGCTGTGTCAAGTTGACACA	NA
chr1	JAX00243451	4.36285878350336	19176383	G	A	MDA_other	FALSE	TRUE	TRUE	1	rs37847414	CCTAACCCTAGACACTGGACCATGGGAAAGATGATCCTCTTATTTAAAAA	NA
chr1	UNC216547	4.43130050441837	19328374	A	C	haplotype_discrimination	TRUE	TRUE	TRUE	1	rs261872704	CACATATGCATATATGCATACCCATGTGCACATACATGCACACACACAAA	NA
chr1	JAX00243474	4.4330990071806	19332368	C	T	MDA_other	FALSE	TRUE	TRUE	1	rs38034271	GGCATGGCTCGGGAAGTCATCAATCGCATCCAGAAGCTTCGCAAGAAGTG	NA
chr1	JAX00190966	4.43604480300416	19357075	G	A	MDA_other	FALSE	TRUE	TRUE	1	rs50551458	GAATTCAAACACATAAAGTCTATTGGGACCAAACCTGTTTAAATTACCAT	NA
chr1	UNC218583	4.45502859300642	19481986	G	T	haplotype_discrimination	TRUE	TRUE	TRUE	1	rs49605250	CTATCTACAAAACTGAATTTATTGAGACTGGGTGATCTTCATACAAAGGA	NA
chr1	UNCHS000193	4.46804949755405	19503170	T	C	recomb_hotspot	FALSE	TRUE	TRUE	1	rs36532222	AAAAGAACTATGAATTATTTCTCAAGCATTTTAACTAGTTCCTTTCATTT	NA
chr1	UNCHS000194	4.46943432090874	19505423	C	T	recomb_hotspot	FALSE	TRUE	TRUE	4	rs36647872	ATAATCACATATACTTGTAAAAACCAAAGTCTTAACTGTCATTGAATGCG	NA
chr1	UNCJPD008497	4.47910472740647	19521156	T	G	wild_alleles	FALSE	TRUE	TRUE	3	NA	GATTTCCAACCCAAAGTTATCAAAAAAGAAAGGAGGGGCACTTCATACTC	NA
chr1	JAX00001232	4.48116321538466	19524505	G	A	MDA_other	FALSE	TRUE	TRUE	1	rs31912766	TATTGAGGTGCAGCTAGGGAGTGAGAAAGCCATGGGCTCAGTAAGTAACT	NA
chr1	UNC219849	4.50558601110226	19564696	T	C	haplotype_discrimination	TRUE	TRUE	TRUE	1	rs31692722	GCAGAAACCCTGATGCGGCAACTCAAGAGTCGCTCACCTGAAACTAGCAG	NA
chr1	JAX00243512	4.51173130378552	19577100	C	A	MDA_other	FALSE	TRUE	TRUE	1	rs38407253	CAGAGTAGTCTTAAACTCACTTGGGACCAGATAGAACATGCATCTTCTAA	NA
chr1	JAX00243519	4.52864966919167	19643154	G	A	MDA_other	FALSE	TRUE	TRUE	1	rs37021534	CTGCTGATAGAGTCAGCTCACCTACTTTATGTTGTCATGTACTCAAGGAA	NA
chr1	UNC222950	4.55009862317022	19773579	G	A	haplotype_discrimination	TRUE	TRUE	TRUE	1	rs37065255	ATTAACCTAGGGCCTGTCAGTTGAGAGGAAGTCATGGCTGAGTATAGTGA	NA
chr1	UNCJPD000050	4.55611074400248	19810137	T	G	wild_alleles	FALSE	TRUE	TRUE	1	NA	AACACATAGACCATGATATTTCTCCATCAGAACTCCCAGTTAAGATAGAT	NA
chr1	JAX00001257	4.56723755847236	19877796	C	T	MDA_other	FALSE	TRUE	TRUE	1	rs31820230	ATAGGCTCATTAGTTACCTTATTTCAGCAGATACTCATGAACATCCCAAT	NA
chr1	UNCHS000195	4.56982376702338	19893522	A	G	recomb_hotspot	FALSE	TRUE	TRUE	1	rs32737275	CAAGAATGACACTCAGTGAGTGTTCAAAGTAAACAAAGGCTGTGCTTGTG	NA
chr1	UNCHS000197	4.57313324564991	19913646	C	A	recomb_hotspot	FALSE	TRUE	TRUE	1	rs231322190	TCACACTTGGTTCCTTAGAGTTCTGCCTTCAGAAACCTTGAGGCCATATT	NA
chr1	UNCHS000198	4.57356197804801	19916253	T	C	recomb_hotspot	FALSE	TRUE	TRUE	1	rs32363402	GAAAGGCAATGGTAATGAAGTAGAGGGAAGCTTGAACTCAGCTTTACGAG	NA
chr1	UNCJPD000051	4.57683889472024	19936179	G	A	wild_alleles	FALSE	TRUE	TRUE	4	NA	TATGGTCAATTTTGGAGAAGGTACCATGAGGTGCTGAGAAGAAGGATATA	NA
chr1	JAX00243620	4.58118227439223	19973174	C	T	MDA_other	FALSE	TRUE	TRUE	2	rs50710024	GTTGATAGTGAATGGAAAGGATGAGGGGACACACACACACTCTCTCTTTA	NA
chr1	UNCHS000199	4.58209093703162	20066659	A	G	recomb_hotspot	FALSE	TRUE	TRUE	1	rs30500893	CCTGGCATCAGGTGATATTCCAGTATCCTTGGTCTCACACACTGCCAACC	NA
chr1	UNCHS000200	4.58212922362451	20070598	T	G	recomb_hotspot	FALSE	TRUE	TRUE	1	rs260418258	ATACACATTCTGTTAAATATCACAATTGTGACTGGAGGAGATATGAATGA	NA
chr1	UNC227355	4.58225888677485	20083938	G	A	haplotype_discrimination	TRUE	TRUE	TRUE	1	rs218550344	AATGCTTCACACCTTTCCCATACTGTGTAACTTATCAGCCATACCCCATT	NA
chr1	JAX00243642	4.58259663303782	20118686	A	G	MDA_other	FALSE	TRUE	TRUE	1	rs49887858	AACCAAAACTGATTAAAGATTCCATCTCATCTTAGAGTGGCTACCATTAA	NA
chr1	UNC228500	4.58308028436449	20168445	C	T	haplotype_discrimination	TRUE	TRUE	TRUE	1	rs32156504	GCTTTCTAGATATCCAATAATAGTCATCTTTATGTAGTAACCTAACTGCC	NA
chr1	UNCHS000201	4.58348352315422	20209931	T	C	recomb_hotspot	FALSE	TRUE	TRUE	1	rs49939221	GAATGACTTTAACCGGACAGGGTTACTAAAGATTTCTCTCTTCTATGCTA	NA
chr1	UNCHS000202	4.58357621189497	20219467	A	G	recomb_hotspot	FALSE	TRUE	TRUE	1	rs51768317	GCCCTTACTAATAAGAAGCAGGGGATCTCCAACCGAAAGAATAAGAAAAA	NA
chr1	UNCJPD000052	4.58404511816924	20267709	T	C	wild_alleles	FALSE	TRUE	TRUE	1	NA	ACAACCATCTTTAATGGGATTTGAGGATCACTTCTGGCATGATGACATGC	NA
chr1	JAX00243681	4.58448101574346	20312555	T	C	MDA_other	FALSE	TRUE	TRUE	1	rs45656873	TCTAGTGGGCAGTTTTGACCTACATAGATTGTGGACACTGCTGTAGACAC	NA
chr1	JAX00243694	4.58514840189253	20381217	C	T	MDA_other	FALSE	TRUE	TRUE	1	rs48192245	ACTGTGAACATGAATGGCTACTAAGTCCTCATGTGTCCAAGTTCCTCTTG	NA
chr1	UNC231492	4.58528087408714	20394846	C	T	haplotype_discrimination	TRUE	TRUE	TRUE	1	rs32249394	TTTATATGGGTCCCAAACAACTGGGGAGGGGTCTATGCCAAAAGCTGTTA	NA
chr1	UNCJPD000053	4.5853222127212	20399099	C	A	wild_alleles	FALSE	TRUE	TRUE	3	NA	ACCCTAAAAATTCCACCAGAGAACTCCTAAACCTGATAAACACTTCAGTG	NA
chr1	UNC231727	4.58543473972956	20410676	A	G	haplotype_discrimination	TRUE	TRUE	TRUE	1	rs47086165	CACTGAATATTGTGGACTCAGAAATAGGCTTCCATCTGTTGGTTTTCAAT	NA
chr1	UNCHS000203	4.58578449975968	20446660	A	G	recomb_hotspot	FALSE	TRUE	TRUE	1	rs49990439	TCTCATTTTCTGTTATGTAAATGAGACAGCTGAATCAGCCATTGTGTTAG	NA
chr1	UNCHS000204	4.58581539924655	20449839	C	A	recomb_hotspot	FALSE	TRUE	TRUE	1	rs31870618	AGAAGTCAAAACCACAACAGGGTAAAAGCAGGAAGACATTGCTTTCTTGG	NA
chr1	JAX00243732	4.65213848746356	20554172	A	G	MDA_other	FALSE	TRUE	TRUE	1	rs51901711	GGACCTAGCTTACAGAGAACACCAATCCCATTCATGATCCAAAAGCCTGC	NA
chr1	UNCHS000205	4.66051852305794	20637616	G	A	recomb_hotspot	FALSE	TRUE	TRUE	1	rs219797453	CTGGATAATAAAGTGTGGCTAGGTCAAATCAAATGCAATGGAGCAAGTAA	NA
chr1	UNC235488	4.66082763754861	20640694	G	A	haplotype_discrimination	TRUE	TRUE	TRUE	1	rs32609090	CGTACTTGTCTCACAGCCTCCAGGATCTCATCACAACATGCCCCAACCAA	NA
chr1	UNCHS000206	4.66097205166088	20642132	C	T	recomb_hotspot	FALSE	TRUE	TRUE	1	rs224386739	CATAGATTCATGTGCTTGAAAGCTTGGCCCATAGAGAGTGACACTATTAA	NA
chr1	JAX00243778	4.67003519211735	20732378	T	G	MDA_other	FALSE	TRUE	TRUE	1	rs48616552	ATGGACCTTCTAGGTCTCTGAGGATACTGAGAGGAAAAAAGTGAAAAATC	NA
chr1	UNC236681	4.67021786893949	20734197	G	A	haplotype_discrimination	TRUE	TRUE	TRUE	1	rs31357074	TGAAGAAGACAAAATTCAAGACTCAGAAATTTTATTATTTAAAAGGTAAA	NA
chr1	JAX00243789	4.73461476283476	20775218	G	A	MDA_other	FALSE	TRUE	TRUE	1	rs36660068	AGACGAAGTTGCATGCTTTACATTTTTGAATAGAGGGTAGCATCGTAGTA	NA
chr1	UNCHS000207	4.73884193864415	20817310	G	A	recomb_hotspot	FALSE	TRUE	TRUE	1	rs37607963	TATGAGGAGTTCTACATAGGATTGGAAGGCAGCTTTGGCTCAAAGCACGT	NA
chr1	UNCHS000208	4.7390765362563	20819646	G	T	recomb_hotspot	FALSE	TRUE	TRUE	1	rs31572855	TACTTGACATGGTACCCAGGCCTTGTGCTTGCCGTCTTCCTCTGAGCAGC	NA
chr1	UNCJPD000054	4.74572942727285	20885892	C	A	wild_alleles	FALSE	TRUE	TRUE	1	NA	TTAAGATGATTGTTTCCATGTTACACATAAAGGCTCTGACTCACAGAGAG	NA
chr1	UNC239961	4.74617813537691	20890360	C	T	haplotype_discrimination	TRUE	TRUE	TRUE	1	rs48235679	TTTTGGGAAAGAACACAGAGCGCAAACCGCATCCCTGGCTGTCTCAAGCC	NA
chr1	JAX00243838	4.74753972545635	20903918	G	T	wild_alleles	TRUE	TRUE	TRUE	1	rs38233284	AATGGAATAAAAAATGTTTCGTGAAGTCTCCCTCCTAATCCTACCCTACG	NA
chr1	JAX00001337	4.74871120711121	20915583	G	A	MDA_other	FALSE	TRUE	TRUE	1	rs31961413	TCGGCAGGCCTCTTTTTATTTCTTATACAGGGGATTGAACCTGAGGCTTT	NA
chr1	UNC241230	4.75196152890801	20947948	T	C	haplotype_discrimination	TRUE	TRUE	TRUE	1	rs45734014	GGAGACATCTTCCAGCCTTCTGAGCTCCTTCTCCATCTCTGATAGAGTGT	NA
chr1	UNCHS000209	4.76849515496863	21024332	G	A	recomb_hotspot	FALSE	TRUE	TRUE	1	rs32540553	GATCCAATGCTTCTAACTGACCTGTGTAGGCATGTGGTACACATATATGC	NA
chr1	UNCHS000210	4.76947242401363	21027674	A	G	recomb_hotspot	FALSE	TRUE	TRUE	1	rs50158696	TTGATGATTGATTACCTTGTGTGTGTAGAGGTCAGTTCTCACCTTTCTCT	NA
chr1	UNCHS000211	4.77193840541891	21036107	A	G	recomb_hotspot	FALSE	TRUE	TRUE	1	rs47328501	CCAGAACCTCTCAGTTTGACTCTCCAAAACAGGAACTATACTATGTACCC	NA
chr1	JAX00243875	4.77404734149088	21043319	C	T	wild_alleles	TRUE	TRUE	TRUE	1	rs36282854	GAAACCAATTTCAGGACAGCTTGCCTGGATATTTGGTTTCCTGTGATCAG	NA
chr1	UNC243187	4.78034344556263	21064850	A	G	haplotype_discrimination	TRUE	TRUE	TRUE	1	rs30464830	CACCACACCTGCCTTTCAGTGTGTGTTTGAGTGGGAAGGCTAGGAAAGGA	NA
chr1	JAX00243884	4.78963188779639	21096614	A	G	wild_alleles	TRUE	TRUE	TRUE	1	rs36294018	ATGAAATGGCTGTGTAGGAAAGATATTTGCTCTCACCTAGACCTGTGTAG	NA
chr1	UNC243821	4.79053546689545	21099704	T	C	haplotype_discrimination	TRUE	TRUE	TRUE	1	rs36448446	AATGGCGGCCTGCAGCAAGGTTAACGTTTGATAAATACTAGTCACACAGG	NA
chr1	UNC244201	4.79822232248665	21125991	A	G	haplotype_discrimination	TRUE	TRUE	TRUE	1	rs37760228	GGATATAAGTCCTATGATATGTTTAGCATATACAGGGCCAAGAGTTCAAT	NA
chr1	UNCHS000213	4.79822232248665	21125991	A	G	recomb_hotspot	FALSE	TRUE	TRUE	1	rs37760228	GGATATAAGTCCTATGATATGTTTAGCATATACAGGGCCAAGAGTTCAAT	NA
chr1	UNCHS000214	4.85933007194775	21128831	G	A	recomb_hotspot	FALSE	TRUE	TRUE	1	rs252985130	ATACAGAAGTTGGGCCAGTTTGCAGAGCCTCAAGTTCTGCCTCTAGTAAC	NA
chr1	UNC244917	4.86852757143076	21160284	C	T	haplotype_discrimination	TRUE	TRUE	TRUE	1	rs6353873	TTAGTAATGCACTGTGAGGTTACTTAAGACTTCAGGCTGCTGTCCTGCTG	NA
chr1	JAX00243904	4.87632086805499	21186935	A	G	wild_alleles	TRUE	TRUE	TRUE	1	rs48089759	CGAGTCATCAATGATGACAAAATGGAACTGAAAAGCCAGAGTCCAGACTT	NA
chr1	UNC245487	4.87840202418702	21194052	T	G	haplotype_discrimination	TRUE	TRUE	TRUE	1	rs225659063	GTCATTTATCTTGGATATACTGTTAGTAGTGAGTTTTCTGAGTTGTGAGT	NA
chr1	UNCJPD000055	4.88366325239096	21212044	G	A	wild_alleles	FALSE	TRUE	TRUE	3	NA	CCAGGTTTCCTGGGAAGACTCGATGTCTGTTTTTATGTAGTGATAAGAAA	NA
chr1	UNC245840	4.88806067067302	21227082	G	A	Sanger_known	FALSE	TRUE	TRUE	4	rs31995666	GAAGACATTGCCAGATTCCCAAGAACCTGAAGGTATAGGTGGTTGTGAGC	NA
chr1	UNC246230	4.89819742454638	21261747	A	C	haplotype_discrimination	TRUE	TRUE	TRUE	1	rs50037961	CCTCAGTTTCTTACTCCTGGCTCTCGTGATGCTGACAGATTAGGATGCAA	NA
chr1	UNC246837	4.90609014411355	21288738	G	A	haplotype_discrimination	TRUE	TRUE	TRUE	1	rs230293227	CACATCCAAGTCTATAATAAAGAACATAAACTTTGGCGCCAGAATATATA	NA
chr1	UNCHS000215	4.91042940395935	21325469	G	A	recomb_hotspot	FALSE	TRUE	TRUE	4	rs49728662	CATACTTTTTCATTGGTCTTGTAAACTTTATATGCCTCAATACAGGGGAA	NA
chr1	UNC247778	4.91082327888866	21329391	T	C	haplotype_discrimination	TRUE	TRUE	TRUE	3	rs31979820	GCAGGCATGGTGCAGGAGAAGCTGAGAGTTCTACATCTTCATCTGAAGGC	NA
chr1	UNCHS000216	4.91126314941145	21333771	T	C	recomb_hotspot	FALSE	TRUE	TRUE	1	rs223352355	GAGAAAAACCACAGAATGTCCCCTGAGCTAAGAGTAGATAGTGTATTCCC	NA
chr1	UNC247939	4.91262473949089	21347329	T	G	haplotype_discrimination	TRUE	TRUE	TRUE	1	rs31446094	AGAGACCTTCTTTCTCCAAAGGACATAATGAAGCATCTAGAGAGACTGCC	NA
chr1	UNCJPD008106	4.91304030666515	21351467	G	T	wild_alleles	FALSE	TRUE	TRUE	4	NA	CTGGGAGGTGGGAGTGGAAACAAGATGTAAATTGCTTCTCTCACATGGAA	NA
chr1	UNCJPD000056	4.91634556206377	21384379	C	A	wild_alleles	FALSE	TRUE	TRUE	4	NA	GAGTAAGAACACTCTCGATAAAATTAAAGGTAGGCATCCTTAACAGGATC	NA
chr1	UNC248435	4.91726547393334	21393539	A	G	haplotype_discrimination	TRUE	TRUE	TRUE	1	rs32248483	AAATGCTTCCCTGGCGCCTAATGAAACCAACACCAGTCAAATGTAAATTC	NA
chr1	sanger216q	4.91886346931201	21409451	G	T	sister_strains	FALSE	TRUE	TRUE	4	rs234009507	CAGCATGCTCTACAGAGTGAGTTCCAGGACAGGCAGGGTTACCAGGGACC	NA
chr1	UNCHS000217	4.93425684721823	21435797	T	C	recomb_hotspot	FALSE	TRUE	TRUE	1	rs48958973	TGTAAATGTCATAAGAAACCTGTGGGTAGGATGGGACAGATAAGAAAGAA	NA
chr1	UNC249229	4.93549694381939	21437497	G	A	haplotype_discrimination	TRUE	TRUE	TRUE	1	rs245407867	CTGAAGCTAGAGTTACAGGTAGGTTAAGCCACCCAATGTGGGTAAAGGAA	NA
chr1	UNCHS000218	4.93680925781085	21439296	A	G	recomb_hotspot	FALSE	TRUE	TRUE	1	rs233243945	TCTTCTCTATGTTGTTCCGATTAAAAGCAAAAGCATAAAATCTAGCTCCT	NA
chr1	UNC250092	4.9732724746964	21489282	C	T	haplotype_discrimination	TRUE	TRUE	TRUE	1	rs32260908	AGAGAAAGAACCAGAGGAAAGGCAAACATAAGCAGGTACAACATAAACTC	NA
chr1	UNC250644	4.99073454672049	21524896	T	G	haplotype_discrimination	TRUE	TRUE	TRUE	1	rs235247302	CTTACTACATACCCCAGTAATTTCTAGAGAAATAAAAGTTCATGTTCACA	NA
chr1	UNC251384	4.99740119624425	21591279	T	C	haplotype_discrimination	TRUE	TRUE	TRUE	1	rs32101154	TCAGCTCAAACATACATGAAAAAGGATAGCAGGAGATTTTCCAAATCATT	NA
chr1	UNCHS000219	5.05680962117654	21619332	C	T	recomb_hotspot	FALSE	TRUE	TRUE	1	rs221509508	TTGCAAGAGGAACAGTGTATAATGACCCAAAGAGGCAGTTAAAGTGGCTC	NA
chr1	UNCHS000220	5.07415694768934	21622640	T	C	recomb_hotspot	FALSE	TRUE	TRUE	1	rs32279059	CCTCCCCATGCCCCAAATGTACAAGATGGCCAGATGAGTATTTGACTTGA	NA
chr1	UNCJPD009423	5.0966119815853	21626922	A	G	wild_alleles	FALSE	FALSE	TRUE	3	NA	AGTTGGGATTCTGTTCTTGTGGCTGTCTTCTTTTAGGTTTATTGAAAGAT	NA
chr1	UNC252166	5.15902147132494	21640961	C	T	haplotype_discrimination	TRUE	TRUE	TRUE	1	rs32315565	ACAGTCTATAAAACTGTCACCTATAGGCCACATGTGTCCAGAATGGGTAT	NA
chr1	JAX00244011	5.18506775541262	21650918	C	T	wild_alleles	TRUE	TRUE	TRUE	4	rs32279088	GCAACTAGGTTTGTAATAGTCCCAAGGGAGTTGATGCCACAAAAATAACA	NA
chr1	UNCJPD000057	5.18678315725163	21653352	C	T	wild_alleles	FALSE	FALSE	TRUE	4	NA	CCAGCTTCTGGCTATTATAAGTAAGGCTGCTATGAGCATATTACCAGTTG	NA
chr1	UNC252437	5.18947184172814	21657167	T	C	haplotype_discrimination	TRUE	TRUE	TRUE	1	rs32277504	GAATTCTGGACACTGATCATTATGCTAATCACTTTAACTTAAAGGTTTTC	NA
chr1	UNC253175	5.21306742659673	21690647	G	A	haplotype_discrimination	TRUE	TRUE	TRUE	1	rs32447536	ATTCCAGCACTCGGAAACAGAGGCAAACTAATCTCTGGCTTGGAGGTCCT	NA
chr1	UNC253917	5.24033836914421	21729342	C	T	haplotype_discrimination	TRUE	TRUE	TRUE	1	rs233636113	GTCAGCTGTAAGTGAGTAAGGAGGTGTAAGGACTGCCCTGTTGAGGAGTA	NA
chr1	UNCHS000221	5.24043069356529	21729473	C	T	recomb_hotspot	FALSE	TRUE	TRUE	1	rs32289884	TATCAAGTCTCTTTCCAAGGAATTCAGAATTGTAGAAAAGGATAAATCAA	NA
chr1	UNCHS000222	5.24331389361599	21733564	C	A	recomb_hotspot	FALSE	TRUE	TRUE	1	rs32623083	CTACAAGCACTGGTCTCATGGAAGCTAGTAGTAGGAGATTGTTTAGCACA	NA
chr1	JAX00244057	5.24412296564195	21734712	G	T	wild_alleles	TRUE	TRUE	TRUE	1	rs32293056	TTTTATTGCACTGCCTTTCATTCCCACATATTTCCCCATTGCTTCCTCTT	NA
chr1	UNC254389	5.2898263037355	21756808	C	T	haplotype_discrimination	TRUE	TRUE	TRUE	1	rs241165756	ATACTGACTATGGCACTCTAGATGGAAATAAAATGTTGTACACTACAGTT	NA
chr1	UNC254822	5.36406940735288	21792702	G	T	haplotype_discrimination	TRUE	TRUE	TRUE	1	rs32299985	CACAGAAGAACATGTGTAAAAACAATAATCTGAGTAGGCTGGGTGATGGC	NA
chr1	UNCHS000223	5.36608515983627	21803592	A	C	recomb_hotspot	FALSE	TRUE	TRUE	1	rs233941708	GATATATCAATATTGCCTTAGAAAATTTAAGCACTAAAGATAATTTTCCC	NA
chr1	UNCHS000224	5.36651465310351	21806825	A	C	recomb_hotspot	FALSE	TRUE	TRUE	1	rs32301198	AAGTTCATATGCATTGCATATGTCTCCCTTTCTCCTGTCCTCCCATTCTC	NA
chr1	UNC255369	5.36855796765451	21822206	G	A	Sanger_known	FALSE	TRUE	TRUE	1	rs246861917	CAAGTTTTAGAGGACCCACTTGAAGACAAAGCTGGAAATCTGCTACAAAT	NA
chr1	JAX00244072	5.37178826715534	21846522	A	G	wild_alleles	TRUE	TRUE	TRUE	1	rs32311471	CATCCCCTGAGATCATGTTCTTATGGTAACCTCTGGTTTCCTACATTGAA	NA
chr1	UNC255790	5.37255758219109	21852313	A	G	haplotype_discrimination	TRUE	TRUE	TRUE	1	rs32312902	AACGCGATTGTCAAAGAGAACAACCACTGTAGCTCTTATGAAAATAAATC	NA
chr1	UNC256362	5.37771336125125	21891123	T	C	Sanger_known	FALSE	TRUE	TRUE	1	rs32310394	GAATCTGCAATCATGCTTGGCTTCTACCTCTGATCTAGGCAACCCTTCAT	NA
chr1	UNCHS000225	5.38109151908997	21916552	C	T	recomb_hotspot	FALSE	TRUE	TRUE	1	rs257350858	GGTGTAAGGGAAAGGGTAAGTCAAAGGTGATGATGATGGTGGTGATGGCG	NA
chr1	UNC256701	5.38147265617123	21919421	G	A	haplotype_discrimination	TRUE	TRUE	TRUE	1	rs237156008	CTCATTCCAGCTTTCTAAAGGATGTGTCATCGTTTTGCAGAATGACCCCC	NA
chr1	UNCHS000226	5.38151676126394	21919753	T	C	recomb_hotspot	FALSE	TRUE	TRUE	1	rs30593403	TCATTGTCGTTCCAGAATAAATTAACACAGACTGCTTTTATGATTTTCCC	NA
chr1	JAX00244082	5.38263997981467	21928208	C	T	MDA_other	FALSE	TRUE	TRUE	1	rs32317449	TAGAAAAATCCTCATATCAAGCAGATTGGACAGGACAGAGTAGACTTAAT	NA
chr1	UNC257250	5.38613716826503	21954533	A	G	haplotype_discrimination	TRUE	TRUE	TRUE	1	rs3682202	CCTAGAATCCTGGGCATTGCACAGCTGTGGTCTGTTCGTGCATCTTAGTT	NA
chr1	UNC257864	5.39109978827461	21991889	T	C	haplotype_discrimination	TRUE	TRUE	TRUE	1	rs32607500	GAGAACACAAGCATCTGCTCCTTAAGTAGCTCACTCTGCATTTAAAAACA	NA
chr1	JAX00001417	5.39265064023926	22003563	A	G	MDA_other	FALSE	TRUE	TRUE	1	rs47926533	AGACAGATAAAAGAACTATTACAGAACTTAATGACATAGCACACGAAAAG	NA
chr1	UNC258238	5.39477260001582	22019536	A	G	haplotype_discrimination	TRUE	TRUE	TRUE	1	rs232424555	AAAAAATTATTATCCTTATTTTATAGTCTCATTAATAGTAGCTTTCAATC	NA
chr1	UNC258775	5.4432212503281	22050242	A	G	haplotype_discrimination	TRUE	TRUE	TRUE	1	rs50202913	CATTCTGACCATGAGGAGACATAGTTATCAAAATACAACTGCAGGTTTTT	NA
chr1	JAX00244102	5.44809053336935	22051620	A	G	wild_alleles	TRUE	TRUE	TRUE	1	rs50791923	TTCTCAGGGATTGTGCACTATTCATCAAGGAGGGATTGAACTCACAGATC	NA
chr1	UNCHS000227	5.45661707907221	22054033	A	C	recomb_hotspot	FALSE	TRUE	TRUE	4	rs30849683	AGTGGCTGCATCAGTTTGCACTCAACAACAGTGAAAGAGATTTTCTCTCA	NA
chr1	UNCHS000228	5.4881911718783	22063773	T	C	recomb_hotspot	FALSE	TRUE	TRUE	1	rs30477288	TCCCAATGCCTACAAGCATTTCTCTAGGGAAACTGAGCTAAGCAGTCACT	NA
chr1	UNC259179	5.5993977615163	22087305	C	A	haplotype_discrimination	TRUE	TRUE	TRUE	4	rs46035358	TGTGTTCTGCAGTATTCTTTTCCCATTTCTAGCACAATGTGTGAAACTTA	NA
chr1	UNCHS000229	5.63531481833534	22092211	A	G	recomb_hotspot	FALSE	TRUE	TRUE	1	rs51738670	CCTGAGTAAGGAGCTGCACCTGAAGCACTGTTCTAATCATCTTGACTGAC	NA
chr1	UNCHS000230	5.70027446879506	22101084	G	A	recomb_hotspot	FALSE	TRUE	TRUE	4	rs31824507	GAGGTAATTCTGAATGTTACCTAATAGGTAATATTCTTACTGAATTCCAA	NA
chr1	UNC259406	5.72562125083461	22104600	G	A	haplotype_discrimination	TRUE	TRUE	TRUE	1	rs46249537	ACTAAGCTGGATTGAGAATTTTTATCCCAATAAGAACCAATATGCCTGAC	NA
chr1	UNC260263	5.83278472527639	22183945	A	C	haplotype_discrimination	TRUE	TRUE	TRUE	1	rs250487610	TTCCTACACATCATGGCTATTGGAAAGAGATTTGCAATTTAGCCACAATA	NA
chr1	UNCHS000231	5.83770060377524	22196916	A	G	recomb_hotspot	FALSE	TRUE	TRUE	1	rs265190152	TTCCTTTCTCCCTTCATGTGCTAAGCTAGAGAGCTGGCCATGTTAATTAC	NA
chr1	UNCHS000232	5.83933139748278	22201219	C	T	recomb_hotspot	FALSE	TRUE	TRUE	1	rs49815273	GTTTGGACATCATGGACTCTATCCATCGAATTATAAGCTCAATTAAATGC	NA
chr1	UNC260669	5.84813268083633	22224442	C	A	haplotype_discrimination	TRUE	TRUE	TRUE	1	rs32107303	ATATCTATTTACTATACTGAAAATGGTGTGAGGTAAAGAAACATAAAATT	NA
chr1	UNC261003	5.85774083377001	22249794	T	C	haplotype_discrimination	TRUE	TRUE	TRUE	1	rs32518255	ATACAATACACTTGATTAAGCATGCTTTCTCACAAGAATTCCTTTTGCCT	NA
chr1	UNC261713	5.87298305113696	22290012	T	C	haplotype_discrimination	TRUE	TRUE	TRUE	1	rs37119099	AAGCTAGGCTTTACTGAACAGATTTTCCTAAATGCTGTCCACGTCTTCAA	NA
chr1	JAX00001439	5.87313313115281	22290408	A	G	wild_alleles	TRUE	TRUE	TRUE	1	rs38494985	CCACTGCTGTGATTTTTCTCCTGTCAAATAAGTGTCCCTGAAGTCACCTT	NA
chr1	JAX00001441	5.8802850502918	22309279	C	T	MDA_other	FALSE	TRUE	TRUE	1	rs31460977	CAGAAGAAGCAAATTCAACTCTGAAAATTGGCTAACCACTTCTTATCAGC	NA
chr1	UNC262158	5.8802850502918	22309279	C	T	haplotype_discrimination	TRUE	TRUE	TRUE	1	rs31460977	CAGAAGAAGCAAATTCAACTCTGAAAATTGGCTAACCACTTCTTATCAGC	NA
chr1	UNCJPD000058	5.88722511405488	22327591	T	C	wild_alleles	FALSE	TRUE	TRUE	1	NA	AGGGCCTGCACAGGCCTGCACTATGTCCTTTGGAGATATCTATCTATCTA	NA
chr1	UNC262857	5.89545715452003	22349312	A	G	haplotype_discrimination	TRUE	FALSE	TRUE	4	rs31045473	ATGTGGTCCAGCAGGGCAGCCAGGCCTGGTATCAGAGAGCTGTGTTCACA	NA
chr1	JAX00244148	5.89839963240648	22357076	T	G	wild_alleles	TRUE	TRUE	TRUE	2	rs39314676	CAGTCTTAGCAAACTAAGAAACAGTAGTTCTTACTGTGAGGTAAAAAGGT	NA
chr1	JAX00244154	5.90129405610329	22367196	T	C	MDA_other	FALSE	TRUE	TRUE	1	rs36352547	TCCTGACATCAAAAGGCCATTGTTTTTGTAGATGTATAGTTCCAAGATGG	NA
chr1	UNC263171	5.90129405610329	22367196	T	C	haplotype_discrimination	TRUE	TRUE	TRUE	1	rs36352547	AAAGTTTTAGAAAGATTTAAAACCAGTTATTGCCTACACTTGGACAAATG	NA
chr1	UNCHS000234	5.90226955247282	22372093	G	A	recomb_hotspot	FALSE	TRUE	TRUE	1	rs235517523	TGATGTCACTGATGTTAGGGAGATTGGAGACAAGGCAAAGCAACTTTAGG	NA
chr1	UNC263810	5.90786940707376	22400540	A	G	haplotype_discrimination	TRUE	TRUE	TRUE	1	rs30499557	AGACCAGATTTGTTTATATTTTTCTTTACCTAAACTGTCCACATGTCTCA	NA
chr1	JAX00244173	5.91113712049643	22428813	T	C	wild_alleles	TRUE	TRUE	TRUE	1	rs49834265	ACCGTCATGTCAGTGTTTACTATCTCCGTGGTAGCTTTGAGTCTAACTGT	NA
chr1	UNC264385	5.91336602561693	22431417	G	A	haplotype_discrimination	TRUE	TRUE	TRUE	1	rs51143775	ACTCTCATGAGCAGTGGGTCCGTGAGCCATGCTGACTCCTCAGAGGAAGA	NA
chr1	UNC264416	5.95419884255807	22468383	G	A	haplotype_discrimination	TRUE	TRUE	TRUE	1	rs264416580	GAAAAGTCCATGTAATTTATCAAAGTCATGTGATAACATAATTTTTAAAT	NA
chr1	UNCHS000235	5.95419884255807	22468383	G	A	recomb_hotspot	FALSE	TRUE	TRUE	1	rs264416580	GAAAAGTCCATGTAATTTATCAAAGTCATGTGATAACATAATTTTTAAAT	NA
chr1	UNCHS000236	5.95827925227999	22472077	G	A	recomb_hotspot	FALSE	TRUE	TRUE	1	rs49328712	TTAAGCACTAGGAGGGAAAATGTTACTTTCACTCTTTGTTTGGTTATTCT	NA
chr1	UNC264759	5.97190763624469	22496689	A	C	haplotype_discrimination	TRUE	TRUE	TRUE	3	rs240675912	GACTGACTGACAGATGACCTCAGAAGATAGAAAGATCTCCCATGCTCATG	NA
chr1	UNC265227	6.01391692392465	22530252	A	G	haplotype_discrimination	TRUE	TRUE	TRUE	1	rs254352469	GAGAGGCTAGAAGCATCCAGGCTAGACCCAAGGATAGCTAGAACAGAGAA	NA
chr1	JAX00001455	6.036497566789	22544547	G	A	MDA_other	FALSE	TRUE	TRUE	1	rs32332935	AGTCAGGGACATGTGAAGAGGTAATGTCAGGGCATGACCAGAAAACAAAA	NA
chr1	UNC265497	6.03692173134766	22549254	C	T	haplotype_discrimination	TRUE	TRUE	TRUE	1	rs230743825	AGTTTATTATATTTATCTTATTATTTCTTTTATTATTACTCCCCTTGTGT	NA
chr1	JAX00244192	6.03907868968121	22573190	C	T	wild_alleles	TRUE	TRUE	TRUE	1	rs32332578	GAGCAGTGGAGCTTATCATCCGTTATTGATTTCCTTGGTAATTTAGGCAT	NA
chr1	UNCJPD000059	6.07773966554045	22577674	C	A	wild_alleles	FALSE	TRUE	TRUE	1	NA	AGTTATACAGGGGAAACTCGAACAGCATTGAGCTTCTTGATCCAGGGAAA	NA
chr1	JAX00244193	6.09987393792999	22578938	T	C	wild_alleles	TRUE	TRUE	TRUE	1	rs32334291	GCTATCCACTTTCTTCATTAAAACATTACTCATCAGGACTGCCAGGGAAA	NA
chr1	UNC266348	6.10212371323728	22603904	T	G	haplotype_discrimination	TRUE	TRUE	TRUE	1	rs231348921	CTGGAGGTCCAACAGGGTTTTGTGTATGTGAGACAATTAATTACATCAAT	NA
chr1	UNC266725	6.14422206361348	22634298	G	A	haplotype_discrimination	TRUE	TRUE	TRUE	4	rs31665307	GTTTTTCACAAGCCATGGTAAATCTCCCAGAACGCAGAGCTGTTTGTTGG	NA
chr1	UNCHS000237	6.16361808526564	22640239	A	G	recomb_hotspot	FALSE	TRUE	TRUE	1	rs32340161	TTCCTGTCTCACTTGCCAGTCCCTCGGATAACAGCCATGGTAAATGTAGA	NA
chr1	UNCHS000238	6.16588766282883	22642596	A	G	recomb_hotspot	FALSE	TRUE	TRUE	1	rs248721440	AAATATATATTAGAGCCTGGAGAGATGGCTTGATGGATTAAAAGCATTGA	NA
chr1	UNC267257	6.16756710937221	22661233	C	T	Sanger_known	FALSE	TRUE	TRUE	1	rs30855863	CTATCTCCCCTCCTTCTCCAGCATAGACTTCATCACCATGCCTTTTCCTT	NA
chr1	JAX00001464	6.1678334850755	22664189	A	C	wild_alleles	TRUE	TRUE	TRUE	1	rs32346508	TTTGGACGTTCAGTTAGGGACAGGGGTGTCCTAGATAAGTGTTCAAGAAT	NA
chr1	JAX00244210	6.16872137404862	22674042	G	A	MDA_other	FALSE	TRUE	TRUE	1	rs32340731	CACAGAAAGGACTTTACTGTACAAAGGCAGCCTGGGAACAGAGGAACTGA	NA
chr1	UNC268149	6.17236006976012	22714421	T	C	haplotype_discrimination	TRUE	TRUE	TRUE	1	rs32121681	TGAGCATATGTGGTACATATCAGTAATTCTGGACCAAGGGGGTATGTCCA	NA
chr1	JAX00244218	6.17424939080044	22735387	A	G	wild_alleles	TRUE	TRUE	TRUE	1	rs32351732	TCCATCTTTCTCTAGTCTCTGCTCAAAATCTGACCTGGGGCCTCAACTTA	NA
chr1	JAX00001471	6.17465409082868	22739878	C	T	wild_alleles	TRUE	TRUE	TRUE	1	rs31678927	AAGCATGCTCTAAAGACTTGAAGCTGATATGCCTGGTTGGCAAATGAGCC	NA
chr1	UNC268995	6.17655783003969	22761004	A	G	haplotype_discrimination	TRUE	TRUE	TRUE	1	rs255968926	TTCTGCTACTGTTATGAATCGTAATGCAAATATCTGACAGGTAGGATGTG	NA
chr1	UNC269692	6.17974406553257	22796362	C	T	haplotype_discrimination	TRUE	TRUE	TRUE	1	rs45972589	TTCTGAAAATAAGAGAGGCTATATCTTACATCCTGATATTTGAAATAGAA	NA
chr1	UNC269899	6.18091842553436	22809394	T	C	haplotype_discrimination	TRUE	TRUE	TRUE	1	rs31825881	AGCTGCACTTTGGGGACACACAGCTTAACTGCTTGCTTGCATATCTAAAG	NA
chr1	UNCJPD000060	6.24781027095851	22842525	C	T	wild_alleles	FALSE	TRUE	TRUE	1	NA	ACAAGACCTAGAGTTGAGCTTCCTTGTACTTAAAATCTTTACAGCTCCTA	NA
chr1	UNC270452	6.24821173731767	22843828	T	G	haplotype_discrimination	TRUE	TRUE	TRUE	1	rs251361014	ACATCTGAGGGGCTACTACATTGTAAGATGGAACAGAACTTCACTTCAGG	NA
chr1	UNCHS000239	6.24821173731767	22843828	T	G	recomb_hotspot	FALSE	TRUE	TRUE	1	rs251361014	ACATCTGAGGGGCTACTACATTGTAAGATGGAACAGAACTTCACTTCAGG	NA
chr1	UNCHS000240	6.24910741092174	22846735	C	T	recomb_hotspot	FALSE	TRUE	TRUE	1	rs32370213	TCAATTGCTTGTCAAATCAATAATTCACAGTACGTCCATAATGACCCCTG	NA
chr1	UNC271085	6.26325209059676	22892643	T	C	haplotype_discrimination	TRUE	TRUE	TRUE	1	rs254491853	AGGGGCAGTGGAAGATGCACAGCTGAAAGTAAAAAGAGAAGTTTAAGAGT	NA
chr1	UNC271472	6.27254682249004	22922810	T	C	haplotype_discrimination	TRUE	TRUE	TRUE	1	rs33856477	TAATCAGTGCTCAGAATCACTCAAAACTTTGATGCTATAAAATACCCCAC	NA
chr1	JAX00244274	6.27885570171207	22942936	C	A	wild_alleles	TRUE	TRUE	TRUE	1	rs32383208	GTTTGCAGTACTGCATGAGAGACCTGGATTTGATTGTTACACGCAGCTTA	NA
chr1	UNCHS000241	6.28111603543494	22945427	A	G	recomb_hotspot	FALSE	TRUE	TRUE	1	rs223633454	TCAGTCCATCTTAGAAGGAGGAGCAAAATACTCAAGGCAGGGAGAGGGTG	NA
chr1	UNCHS000242	6.2834988681753	22948053	T	C	recomb_hotspot	FALSE	TRUE	TRUE	1	rs242188177	GTTGTTTTTAACAATAACCCATATTCTGTGTGCTCCCCCAATCTCTCTCT	NA
chr1	UNC271981	6.29238140804408	22957842	C	T	haplotype_discrimination	TRUE	TRUE	TRUE	1	rs213491368	TCATGATTTATGCTTTTAAAATGGCAAAAGCAATGTGTACTTCTCCATAG	NA
chr1	UNC272451	6.32245809274024	22990988	C	T	haplotype_discrimination	TRUE	TRUE	TRUE	1	rs32384022	TTAAGTGTCTTGTGATTATTCAAATAATATATATGCTTAGGAGAGACAGT	NA
chr1	UNCHS000243	6.333328746293	23002968	T	C	recomb_hotspot	FALSE	TRUE	TRUE	1	rs32386732	ATTGAAATTGTGTCTGTTTTGTCTCTATTGACCTTCATCATTGAATGAGA	NA
chr1	UNCHS000244	6.33713982683738	23007168	A	G	recomb_hotspot	FALSE	TRUE	TRUE	3	rs32057808	GGAAGAATAGTCAGTGCTCTTACCCACTGAGCCATCTTGCCAGGCCGGGA	NA
chr1	UNCHS000245	6.39053814498639	23046686	A	G	recomb_hotspot	FALSE	TRUE	TRUE	1	rs239031350	TGACAAAGTGAATGAAAGAGATAATGAGGTGAGTCCCACAATCCAGTCCG	NA
chr1	UNC273319	6.43523461146928	23053960	A	C	haplotype_discrimination	TRUE	TRUE	TRUE	3	rs216169563	ACCCTATAGGTGGAACAACAATATGAACTAATCAGTACCCCAAGAGCTCG	NA
chr1	UNCHS000246	6.43523461146928	23053960	A	C	recomb_hotspot	FALSE	TRUE	TRUE	1	rs216169563	TAGGCCAACTTCTGCTACTAGAGACATGAGCTAGACATGCAGCTAGAGAC	NA
chr1	JAX00001495	6.49998448722823	23074074	A	G	MDA_other	FALSE	TRUE	TRUE	1	rs6320573	CTTTCTCCACTCCTTTGCTTATAGATACCTGACTTGGTTCCATAATCAAC	NA
chr1	UNC273653	6.50010865525796	23074477	T	C	haplotype_discrimination	TRUE	TRUE	TRUE	1	rs32401594	AATAACAGGAAACTGTTGATGGAAGGGGCACTTGTTACAGGGCTAAGGAT	NA
chr1	UNCJPD000061	6.50485322967453	23089876	G	A	wild_alleles	FALSE	TRUE	TRUE	1	NA	GCAAGATATGGAAGAGAGGATTTCATCTTGAAGGCAAAGTAGAAGAAATG	NA
chr1	UNCHS000247	6.51125419944557	23110651	A	G	recomb_hotspot	FALSE	TRUE	TRUE	1	rs212734545	CCTTAAATACTGATTCTCTCAAAAATTGTGCCAAGTCCACAGGGAATCTC	NA
chr1	JAX00001497	6.51130534558188	23110817	G	T	wild_alleles	TRUE	TRUE	TRUE	1	rs6387337	CTAGAGTAGACAAGGAGAACTTTGGAAAGGATTTCAATGTAATGGAGGCC	NA
chr1	UNCHS000248	6.51197763997613	23112999	T	C	recomb_hotspot	FALSE	TRUE	TRUE	1	rs227366706	ATAAACCCTTTCCCCCACCCCACCCTCTGCTGCCCTAAGTTGCTTTTGGC	NA
chr1	UNC274279	6.51235630625043	23114228	T	C	haplotype_discrimination	TRUE	TRUE	TRUE	1	rs246321105	GCTCAAATGTCAGAGCAAACACTGTTGATTTCCCTAGTTAATACCTTGAT	NA
chr1	UNCHS000249	6.51764192051864	23131383	A	G	recomb_hotspot	FALSE	TRUE	TRUE	1	rs219877267	AGAAGAGTTTACAAGGCCCTACCTCTTGCTGAGAGCTGTTGGCAGTTGGT	NA
chr1	UNCHS000250	6.51867131353934	23134724	T	C	recomb_hotspot	FALSE	TRUE	TRUE	1	rs32407122	CCTTTCACATGTTAATTCCCTGCATCTCTTCCCTCTGAATGTACAGTGTC	NA
chr1	UNC274811	6.52402501995289	23152100	A	G	haplotype_discrimination	TRUE	TRUE	TRUE	1	rs32400861	GGGGAGAATTATTAAGTGATGTTCAGAATGCTTGCTGCATAAAGGCTACC	NA
chr1	JAX00244301	6.53056279023311	23173319	G	A	MDA_other	FALSE	TRUE	TRUE	1	rs32410240	GGACGATTGAGGGTAGCAATAGCACTAAAAGCAAATGACTTCAGTCAACC	NA
chr1	UNC275165	6.53361738538642	23183233	T	C	haplotype_discrimination	TRUE	TRUE	TRUE	1	rs248304622	CTCCTCCATTCCTTATAGCCTGAAAAATTAAGAAAATAAAAACCACTATG	NA
chr1	UNC275738	6.54078962860443	23226333	G	A	haplotype_discrimination	TRUE	TRUE	TRUE	1	rs51099894	GTGTTCTAGGTACTATAATTGATGCAAAAATTCCTGAAATCTAAATGCTA	NA
chr1	UNCJPD009154	6.54257206363835	23239040	A	G	wild_alleles	FALSE	TRUE	TRUE	3	NA	CTCCTAGATAGAAATACCTTTTAAAGTTGCCTTTCCTACCTTACAATGAT	NA
chr1	UNC275951	6.54314844087565	23243149	T	C	haplotype_discrimination	TRUE	TRUE	TRUE	1	rs32155616	TTTACTTATGCACATTCTAAAGATCATACCAACAGGTTGCAAAGTAAATG	NA
chr1	UNC276290	6.54918728644464	23286200	T	G	haplotype_discrimination	TRUE	TRUE	TRUE	1	rs32266637	CACAGACCTAAACTCAACAACACCACTACGTAGAGCAAGTCTAACCCAAA	NA
chr1	UNC276402	6.55235069833453	23308752	A	G	haplotype_discrimination	TRUE	TRUE	TRUE	1	rs46726619	GGACACATAAGGTATGTACTGATTGATAAGTGTCTATTAGCCCAAAAGTT	NA
chr1	JAX00244336	6.55593198021467	23334283	A	G	wild_alleles	TRUE	TRUE	TRUE	1	rs47712320	CAAATTGCTTTACCGCTGTCACGACAGAGCCACTCTTCAGTCACTTTGAA	NA
chr1	UNC277058	6.55879213775913	23343933	G	A	haplotype_discrimination	TRUE	TRUE	TRUE	3	rs31915096	AAATAATTTTATGGTTTGGGGTCACCACAACATGAGGAACTGTATTAAGG	NA
chr1	UNCHS000252	6.56018510302257	23347213	T	C	recomb_hotspot	FALSE	TRUE	TRUE	1	rs31898122	GAGCTGGGATCCTTGCTTTCTTACCTCCCCTTGTTTCTCCCTTGCATTTC	NA
chr1	UNCJPD000062	6.56844224436925	23366656	A	C	wild_alleles	FALSE	TRUE	TRUE	4	NA	CTGACAATAAGCCTCGATTTAGAGAAAGCAGATATTATTTTTTTCAAGTC	NA
chr1	UNCHS000253	6.5719212600516	23374848	T	C	recomb_hotspot	FALSE	TRUE	TRUE	1	rs46745259	GCTTTCCTGGATGAGTTTGGCTGTACTTTTTTGTTTGGATATCTGTAATG	NA
chr1	UNCHS000254	6.57308277224535	23377583	C	T	recomb_hotspot	FALSE	TRUE	TRUE	1	rs52640975	CTGTCTACTATTTCATACCATCCAGGCCCACCAGCCCAGGGACAGCACTG	NA
chr1	UNC277576	6.57386546583698	23379426	G	A	haplotype_discrimination	TRUE	TRUE	TRUE	1	rs32597415	CCAGCTGTTATACAATGGAGCCTGTGACAAAGCGTATTTCCTAGGGTGCC	NA
chr1	JAX00244348	6.57857861476798	23390524	G	A	MDA_other	FALSE	TRUE	TRUE	1	rs50106466	ATAAGCAAACACATTGTCATCCAAGAGTGAGTTTTACTTCTTGCCTTTCA	NA
chr1	UNC278071	6.59007185224496	23417587	T	C	haplotype_discrimination	TRUE	TRUE	TRUE	1	rs265524853	CCATCTATGCATGGTTAGTTGGCATGGAGCTACAGAAGTTACTCCTTCCT	NA
chr1	UNC278457	6.6034201117557	23449018	G	A	haplotype_discrimination	TRUE	TRUE	TRUE	1	rs32206648	AAGATGCCCCAAAATATAGTAAAGCTGGATATTTCATAATTAATATTTTA	NA
chr1	UNC278894	6.61805174799009	23478078	G	A	haplotype_discrimination	TRUE	TRUE	TRUE	1	rs244316505	AAAAATGATCAACCACTTTGATTATCAGAAAAATACAAATTGAAACTTCA	NA
chr1	UNCHS000255	6.62365059491315	23479794	G	A	recomb_hotspot	FALSE	TRUE	TRUE	1	rs32293247	CCTTCTCTGTGGTGGTAAAGACACCATTAGACTATCTAGCATACTCAGCA	NA
chr1	UNCHS000256	6.64035904193704	23484915	T	C	recomb_hotspot	FALSE	TRUE	TRUE	1	rs38409139	TACTGAACATGTGCATGTTTTTTATTGGAAAGCTATCATGAAGCAAGGGA	NA
chr1	UNCHS000257	6.7154310984161	23514860	G	A	recomb_hotspot	FALSE	TRUE	TRUE	3	rs258882283	GTCAGTTGTGTTGGATGGTGTTTTACTGGGGCAAACATATGAAGGAGTGT	NA
chr1	UNC279507	6.72647119657869	23516452	G	A	haplotype_discrimination	TRUE	TRUE	TRUE	1	rs37342325	AGTCATTCTGGCTGCATTTTGGGTACTTAGTAACCACACATGACTGTCTC	NA
chr1	UNCHS000258	6.73533378794287	23517730	G	A	recomb_hotspot	FALSE	TRUE	TRUE	1	rs32040727	GGCCCATAATATGTCCTCTTGTAGCACAGTGAGCTGAAACAATGGTCAGA	NA
chr1	UNC280005	6.9090727927756	23548390	G	A	haplotype_discrimination	TRUE	TRUE	TRUE	1	rs36570933	TCTGTCTGAAAATGCATCCCATCTGGAGAAGTTCTCCAATAATGCTTTAA	NA
chr1	JAX00001531	6.91489503566149	23550572	A	G	wild_alleles	TRUE	TRUE	TRUE	1	rs31880864	CTGAATACAGCGCCCTCAAACTGCCTCATCCTGAAGGAAAAGCCTGATAA	NA
chr1	UNCJPD000063	6.92500274197757	23554812	T	C	wild_alleles	FALSE	TRUE	TRUE	1	NA	CTCATTCTCTTTAGGAAGCTTCTACAGTAATAGGTTGTCATATGGCTTTC	NA
chr1	UNC280284	6.97736495170225	23576777	G	A	haplotype_discrimination	TRUE	TRUE	TRUE	1	rs239824187	CATATACATACCCAAAGTCTTTTCAGTGTGTTCTGTAGAAGCATTTGGGC	NA
chr1	JAX00244376	6.9959885313258	23592338	G	T	wild_alleles	TRUE	TRUE	TRUE	1	rs36916866	ATTGATTGGCAGAGTTTACTAGGCTAAGCTAGTGTCCCCATCTTATGTGT	NA
chr1	UNC280863	7.00893774010595	23611879	T	C	haplotype_discrimination	TRUE	TRUE	TRUE	1	rs246773852	CTCTATAGAATAAAATCCATGGCACCAATATCAGGCTAGATAGTTCATAG	NA
chr1	JAX00244392	7.02014931616844	23635672	A	G	wild_alleles	TRUE	TRUE	TRUE	1	rs37378316	ACCAACTATGTAATGTTGAAACTGACTTCAAACCCACCTCTCACAGGAGC	NA
chr1	JAX00244394	7.02207581044371	23649406	A	G	wild_alleles	TRUE	TRUE	TRUE	1	rs36929273	GTTATTACCCAACTTTTGGAAACGATCCAGGGTTTGTTTTCTTAGAACTC	NA
chr1	UNC281272	7.02227808252358	23650848	T	C	haplotype_discrimination	TRUE	TRUE	TRUE	1	rs265864006	ATCAGTGATGTGGAGACTTGAAGGACAGCTATGAATAGACATCACTAATC	NA
chr1	UNC281641	7.02579904748669	23675949	A	C	haplotype_discrimination	TRUE	TRUE	TRUE	1	rs6259505	CTGATACAGAACTATTGTTGCTCTTGACCTAGAAGGATGGAAACAAGCCT	NA
chr1	JAX00244426	7.09386996999244	23731510	G	A	wild_alleles	TRUE	TRUE	TRUE	1	rs38364673	ATCACAGAAGGCACGTACAGTGTCTTTACACCTCCTCCTGAATCTTAGTT	NA
chr1	UNCHS000259	7.13078453317701	23747466	C	A	recomb_hotspot	FALSE	TRUE	TRUE	1	rs229245653	TGGGTCACAGAATATGATCCAGCTTCTATTTACCATTCTCTTACCCTCTC	NA
chr1	UNCHS000260	7.13568920063447	23749586	C	T	recomb_hotspot	FALSE	TRUE	TRUE	1	rs255973629	GTGAGCCCACAACTGCAGACAAAGAACCATGGGCATTAGGGGAATACAGA	NA
chr1	UNC282861	7.15627260929912	23758483	C	A	haplotype_discrimination	TRUE	TRUE	TRUE	1	rs32639496	ATGCTATCTTATTGCATATGTGTTATTTGGGGTAAACCCATTTCTCCTTT	NA
chr1	UNC283190	7.15990082935545	23777731	T	C	haplotype_discrimination	TRUE	TRUE	TRUE	1	rs46442540	AGTTATTTAGAAGGCAGGTTGACAGGTACATAATGTCGATTTACAAGATG	NA
chr1	UNC283804	7.163170468775	23812848	C	T	haplotype_discrimination	TRUE	TRUE	TRUE	1	rs32029168	GTTCCTTCCTCCTCTGTCTTCCTCTCCTCTTTTTTTCTCAAACTTCCAGT	NA
chr1	JAX00244439	7.16397873086462	23821529	C	T	MDA_other	FALSE	TRUE	TRUE	1	rs36587195	TCTTCTGGTGTCGCATTGGACTTTCCTGATGCTGAAAATCTGTCAGATAA	NA
chr1	UNC284199	7.1650856802925	23833418	C	T	Sanger_known	FALSE	TRUE	TRUE	1	rs36742082	TGCTGAAGAGCAGGAAAGGCTGTAGGAAAGGCAGTGTGCTCAAGGTGAGA	NA
chr1	JAX00244449	7.1652548557581	23835235	C	T	MDA_other	FALSE	TRUE	TRUE	1	rs36255982	CTTCCACGTGTGCCTGCTTGCCTTTTAGCCTCCTGTGGCATGTTACGATG	NA
chr1	UNCHS000261	7.16590772222191	23842247	G	A	recomb_hotspot	FALSE	TRUE	TRUE	1	rs32166246	CCAAGTTCAGTTGCCAGCACTTGTGTCATATCTCACAATCGTCTGTAACC	NA
chr1	UNCHS000262	7.16660500073696	23849736	A	G	recomb_hotspot	FALSE	TRUE	TRUE	1	rs39131837	GTTGTCATACCCTCTGTGTTCCAGGATGATGAGCAAAACTTGCTCTTTCC	NA
chr1	UNC284694	7.16907624741162	23876278	C	A	haplotype_discrimination	TRUE	TRUE	TRUE	1	rs32546074	CAAAACATCCAGCTCAATTTGTTTATTATGAAACATGTTAGTTGCAGCAG	NA
chr1	UNC284897	7.1712491791761	23899616	A	C	haplotype_discrimination	TRUE	TRUE	TRUE	1	rs31764451	ACACACACATTTTCCTCAACTTTGATGATAAGACTACCTGTTACTCAAAC	NA
chr1	UNC285476	7.17462868488591	23935913	C	T	haplotype_discrimination	TRUE	TRUE	TRUE	1	rs38660053	CTGATTAGTCACCCGAGATGCCTACAACACTACAGGACGACTGTGGTGAT	NA
chr1	UNC286382	7.17841795461558	23976611	T	C	haplotype_discrimination	TRUE	TRUE	TRUE	4	rs31672424	AAACAGCATTAATTCATAAAAGTTCATCTTCATGTTGATTAGGGTGGGCC	NA
chr1	JAX00244476	7.17960002402205	23987680	T	G	wild_alleles	TRUE	TRUE	TRUE	1	rs31079784	ACAGTTTCTGGGAACCACTGTAGGGAAAGGAAACAAACTTACCTTTCTAG	NA
chr1	UNC287101	7.18265575363869	24009313	G	A	haplotype_discrimination	TRUE	TRUE	TRUE	1	rs50089105	GATTTCCTTGAGACAGTATTGAGACTGAAAGACTGGAGACTTTTAAAGCT	NA
chr1	UNCJPD000064	7.1855558222727	24029844	G	A	wild_alleles	FALSE	TRUE	TRUE	1	NA	CTTTACTGCTGGACTTGACTTCAAGTGTTCTAACTCCCGAAGATGGGGTT	NA
chr1	JAX00244489	7.18691467767473	24039464	G	A	MDA_other	FALSE	TRUE	TRUE	1	rs37893420	GTAGAACCTGGGAGTAGAGATGGGGGCAAGGATTATAATTAGACTTTAAA	NA
chr1	UNC287500	7.18729041108111	24042124	T	C	haplotype_discrimination	TRUE	TRUE	TRUE	1	rs32645812	ATAGCCGTTCTGACTGGAATGCCATGAAGTCACAGAGCCACCAGGGACTG	NA
chr1	UNC287784	7.19071424643348	24066363	A	G	haplotype_discrimination	TRUE	TRUE	TRUE	4	rs245991799	TCTATATTGTTTATATTGATATATTGATATATAACATAATTATATTAATA	NA
chr1	UNCHS000263	7.1930361658824	24082801	C	T	recomb_hotspot	FALSE	TRUE	TRUE	1	rs31859494	CATACATGAACCACCACTCTAGGCTATATACTTCCATTCCTTCCATGCAA	NA
chr1	JAX00244505	7.19331655340558	24084786	G	A	MDA_other	FALSE	TRUE	TRUE	1	rs36305013	ATTGCAGTCCGTATCCAAGACCTGTATGTGAGCTTCTCAAGAGAGAGTCT	NA
chr1	UNCHS000264	7.19346670551498	24085849	A	G	recomb_hotspot	FALSE	TRUE	TRUE	1	rs36591184	CACACGGAACTATTTTTCAATGCGTATGTGAATGTTTTAATTTTCACTTG	NA
chr1	JAX00001572	7.19522445984168	24098293	T	C	MDA_other	FALSE	TRUE	TRUE	1	rs30511654	CTCTTGCGCCTGCTGTATAACATAGATCCCTTATTTCAATTCAAAGAAAA	NA
chr1	UNCHS000265	7.19590431130218	24103106	G	T	recomb_hotspot	FALSE	TRUE	TRUE	1	rs32164509	TTTGAAATAGAGAAGTATTTGGAAACCCAATCGGCACATGGACATGAACT	NA
chr1	UNCHS000266	7.19632835328938	24106108	T	C	recomb_hotspot	FALSE	TRUE	TRUE	1	rs262439658	ATAAACATATGCTCTATGTCTGAAGTAACAAATCTAAAAAGACCTAAGAA	NA
chr1	UNC288334	7.19664363034316	24108340	T	C	haplotype_discrimination	TRUE	TRUE	TRUE	1	rs32150177	GACTGTCAAAAATTGTGCAAGAGAATCATGAGAGTGAGCCAGTTAACCTT	NA
chr1	UNC288956	7.20100044281928	24139184	G	A	haplotype_discrimination	TRUE	TRUE	TRUE	1	rs32157214	TGAAATGAATAAATAATCCTGAATAATAACCAGGTGGTTCTCCATGCATT	NA
chr1	UNCJPD008756	7.20114861738442	24140233	T	C	wild_alleles	FALSE	TRUE	TRUE	1	NA	AAACAGATCTGTTTCCATGTAGAGACGAAAGGTTAAGATTAATTGTGCAA	NA
chr1	UNC289411	7.20513647660585	24168465	A	G	haplotype_discrimination	TRUE	TRUE	TRUE	1	rs38428255	AGCCTGTAATGAGTGAGGTATGCATGAGATTATAGATGATCAAGACCCCT	NA
chr1	UNC289995	7.21054393008824	24206747	C	T	haplotype_discrimination	TRUE	TRUE	TRUE	1	rs39267369	CCATTCATAACATATATGTAGGTAACTTTGCAGAAAACATAAATAAGGAA	NA
chr1	UNCHS000267	7.21440988783233	24234116	C	T	recomb_hotspot	FALSE	TRUE	TRUE	1	rs36593594	CCAGAACTGTGAAATGAAGAACTTCCTCGATTTTGTTACTTTACAGAGAC	NA
chr1	UNCHS000268	7.21471640719017	24236286	T	C	recomb_hotspot	FALSE	TRUE	TRUE	1	rs248175497	GCTCTACTGTGGCCAGCTTTACATGACATTTGGAGATCTGATCTGAGATC	NA
chr1	UNC290518	7.21501953647216	24238432	G	T	haplotype_discrimination	TRUE	TRUE	TRUE	1	rs223524799	AAAGGGAACCTGAGTGGGAAACACATTTTTATCCAACAGTTTAAAAAACT	NA
chr1	UNC291039	7.21987652638888	24272817	T	C	haplotype_discrimination	TRUE	TRUE	TRUE	1	rs50681479	AAAGACTAGAAATCTGTCAGGTGCTGCATGACAGTTCTTGTCACACTGAA	NA
chr1	UNC291812	7.22444931494709	24305190	G	A	haplotype_discrimination	TRUE	TRUE	TRUE	1	rs238124789	TGTGATGGTTGGTCCTCACTGTCGGTTGGATGAGATTTAGAATCACCATG	NA
chr1	JAX00244590	7.22645171974742	24319366	C	T	wild_alleles	TRUE	TRUE	TRUE	1	rs49536426	TGTGAACCCCAGTATTCAAGAAGTAGCCATCTTCTCCCTCCAATGAACAC	NA
chr1	UNC292291	7.22871346535006	24335378	C	T	haplotype_discrimination	TRUE	TRUE	TRUE	1	rs258197597	CCGAGCAGAAGGTGGAGAGCAAATAAGAAAAACCAGTGTTTATTGACAGT	NA
chr1	JAX00244609	7.23429214316842	24356543	T	C	wild_alleles	TRUE	TRUE	TRUE	1	rs50232770	AAGAACCAACTTCCAATGAAGCAGAGGATGCTAACAATGGATGAGCTCCA	NA
chr1	UNC292653	7.26061554177955	24361913	C	T	haplotype_discrimination	TRUE	TRUE	TRUE	1	rs46219339	AGACCGGCAGAAATAAGGATCGCTCCTTTCCTACTCTCGGCCTGCATGAC	NA
chr1	UNC293247	7.35903101096441	24404495	A	C	haplotype_discrimination	TRUE	TRUE	TRUE	1	rs221505380	TTCTATGGCTTCAGTTTCATTTGATGGGCTGGAATGGCCCTGCCATTTTT	NA
chr1	UNC293808	7.36337539316242	24435251	C	T	haplotype_discrimination	TRUE	TRUE	TRUE	1	rs31551048	ATACTTGGGTTCCCTTATTTTGGAGTTGGTTAACCTTGATAAATCCACAG	NA
chr1	UNCHS000269	7.36552809132531	24450491	C	T	recomb_hotspot	FALSE	TRUE	TRUE	1	rs246462737	GAAAATAAAATCCTTCAAGAGCTTTGTTCTTCTAAAGTAAAGCCCCTTGT	NA
chr1	UNCHS000270	7.36583376316419	24452655	C	T	recomb_hotspot	FALSE	TRUE	TRUE	1	rs31567714	CACAACATGAACTTTGGAGACTGTTTCAAAGACGGTTTTTAAAAGACATG	NA
chr1	UNC294157	7.36596216228689	24453564	C	A	haplotype_discrimination	TRUE	TRUE	TRUE	1	rs52608076	CCAGATAGGATCTACAAGAAGTCACTCACTTTAGGCAGTGTGTGTTTGCG	NA
chr1	JAX00244636	7.36970381724993	24480053	A	G	wild_alleles	TRUE	TRUE	TRUE	1	rs30856715	TTTCTGCATTCAAGGAGCCATACCCACTTTGGCATGCATGAGAAGTCACC	NA
chr1	UNC295267	7.37388307450356	24509640	A	C	haplotype_discrimination	TRUE	TRUE	TRUE	1	rs50080947	CAAAACTATTTCCCAGCAGATAAATCCGCACATCCCTTGGCTTGCACCTC	NA
chr1	JAX00191070	7.37436107519799	24513024	G	A	MDA_other	FALSE	TRUE	TRUE	1	rs50477109	GTAATACCAGTCACTTTAGCGCTCATTCTGAAATATAGGAGCAAAGCCCA	NA
chr1	UNC295523	7.3755225999351	24521247	A	G	haplotype_discrimination	TRUE	TRUE	TRUE	1	rs50058580	AGGTGGGTTGGTAAATAAGGGGTTCATTCCTCTTCTCAGAGGAGAAGGGT	NA
chr1	JAX00244653	7.37578801462329	24523126	A	G	wild_alleles	TRUE	TRUE	TRUE	1	rs48329043	ACACAGATGCCAGGGTGGGTAATGAGGGGCCAACATGATAATAATGCCAT	NA
chr1	UNCHS000271	7.38357484903086	24527415	G	A	recomb_hotspot	FALSE	TRUE	TRUE	1	rs212741356	ATTTGAAGCTTCAGTGAAGATGAAGCAACAGATGGAAAAACTCACTGGAT	NA
chr1	UNC296454	7.44258999502716	24567974	C	T	haplotype_discrimination	TRUE	TRUE	TRUE	1	rs258927519	CTGACTAGAGGCTAATGGTTAATAACCAGACATGAAAGGAACTCTAAAAC	NA
chr1	UNC297129	7.4487809987193	24608489	C	T	haplotype_discrimination	TRUE	TRUE	TRUE	1	rs225700875	TCCACTGTAGATTTGTGTTTGGTGCCCTGACACTACTGAACTGGACTTCT	NA
chr1	Mit025	7.44943165387717	24612747	T	G	haplotype_discrimination	TRUE	FALSE	TRUE	4	NA	AAAAAGGATTAGAATGAACAGAGTAAATGGTAATTAGTTTAAAAAAAAAA	NA
chr1	Mit024	7.44943180668486	24612748	T	G	haplotype_discrimination	TRUE	TRUE	TRUE	4	NA	CAAAAAGGATTAGAATGAACAGAGTAAATGGTAATTAGTTTAAAAAAAAA	NA
chr1	Mit026	7.44943180668486	24612748	T	G	haplotype_discrimination	TRUE	FALSE	TRUE	4	NA	AAAAGGATTAGAATGAACAGAGTAAATGGTAATTAGTTTAAAAAAAAAAA	NA
chr1	Mit023	7.44943195949255	24612749	T	G	haplotype_discrimination	TRUE	FALSE	TRUE	3	NA	ACAAAAAGGATTAGAATGAACAGAGTAAATGGTAATTAGTTTAAAAAAAA	NA
chr1	Mit016	7.44948819272367	24613117	C	T	haplotype_discrimination	TRUE	FALSE	TRUE	2	NA	ATAACTGACTTCCAATTAGTAGATTCTGAATAAACCCAGAAGAGAGTAAT	NA
chr1	Mit014C	7.44981031134105	24615225	A	C	haplotype_discrimination	TRUE	FALSE	TRUE	4	NA	TAAAACCATAGGGCACCAATGATACTGAAGCTACGAATATACTGACTATC	NA
chr1	Mit014G	7.44981031134105	24615225	A	C	haplotype_discrimination	TRUE	FALSE	TRUE	4	NA	TAAAACCATAGGGCACCAATGATACTGAAGCTACGAATATACTGACTATG	NA
chr1	UNCHS000273	7.45038563230614	24618990	A	G	recomb_hotspot	FALSE	TRUE	TRUE	1	rs236114503	GTTTCCTTGCCTAATATTCCTGTCCGAACTTGTCTACCAGGATGGGATGT	NA
chr1	UNCHS000274	7.45083442850123	24621927	C	T	recomb_hotspot	FALSE	TRUE	TRUE	1	rs250694029	TATTTTAATGACAAAAGAATTCTAAGTTTTAATAAAACAGAGACTGAGTA	NA
chr1	UNC297679	7.45266537028178	24633909	C	T	haplotype_discrimination	TRUE	TRUE	TRUE	1	rs49140910	AGTACTAGATGGCGCTCTACAGTTGTCAGTGGTGGACTTTACAACCCTGC	NA
chr1	UNC298040	7.45728719177191	24664155	G	T	haplotype_discrimination	TRUE	TRUE	TRUE	1	rs50609333	ATTAACCAGCATGTTCACTTACTGTGACATTGATAGAACCTAGTGGGGAA	NA
chr1	UNC298468	7.46008265571228	24682449	G	A	haplotype_discrimination	TRUE	TRUE	TRUE	1	rs51920727	CCTAGAAACACATAGTGTCTGGGGACTTTATACTTTGAAAACAAATGCCA	NA
chr1	JAX00244670	7.46026037105953	24683612	C	T	MDA_other	FALSE	TRUE	TRUE	1	rs50808858	AGTCTGTGTAGACTACACTCAGCAGTACTGTAAGTGCAGAAAGATAAGGC	NA
chr1	UNCHS000276	7.46176659649192	24693469	G	T	recomb_hotspot	FALSE	TRUE	TRUE	1	rs241398553	AGTAGATAGTGAAAGGCTGATAGAGCTGCCTACGTGCTTCCTTCATGTGA	NA
chr1	UNC298792	7.46284037615241	24700496	G	A	haplotype_discrimination	TRUE	TRUE	TRUE	1	rs32708796	CTGCCAAGGGTGAAGACCAGAGAAGAAATGAACTTCGGACCCTTACAACA	NA
chr1	UNC299362	7.46816007037762	24735309	G	A	Sanger_known	FALSE	TRUE	TRUE	1	rs32409561	AGCTATAAGAATTGACAGGCCAGCCAGGTTGCAAGAATTTTACAGATGAA	NA
chr1	JAX00244680	7.46858258364947	24738074	C	T	MDA_other	FALSE	TRUE	TRUE	1	rs32407742	GACAATCTTACAGGGCCCAAGCCAGCTGTCAATAGAGCCATGTCCTCTCT	NA
chr1	UNC300259	7.47741960535797	24795905	C	T	Sanger_known	FALSE	TRUE	TRUE	1	rs32137234	GGGCCTGACTGATTCTATAATTGGTTAGGGCTCCGGAGACTTTCCAAAGT	NA
chr1	UNC300429	7.48006501214356	24813217	T	C	haplotype_discrimination	TRUE	TRUE	TRUE	1	rs32422961	CTCTTCAGGCTGCCAAAGTTGTCAGTATAGAGCTGGCTCTCTGACTCTCA	NA
chr1	UNC300940	7.48494202248142	24845133	A	C	haplotype_discrimination	TRUE	TRUE	TRUE	1	rs32375821	CGAAAGGCGCCAAGTAGTCTCCTTTTTATCCACATGTCTCTTGTACAGCA	NA
chr1	JAX00244720	7.48842588507989	24867932	T	G	MDA_other	FALSE	TRUE	TRUE	1	rs32427332	CATCTGAAATCACACTTGGACTCATTCAATAGTGTAGCCTATGGCCACAA	NA
chr1	UNC301459	7.49042491532303	24881014	T	C	haplotype_discrimination	TRUE	TRUE	TRUE	1	rs251952370	GGGAAATGCAAATCAAAACAACCCTGAGATTCCATCTTGCATCTACCAGA	NA
chr1	UNC302007	7.49564879912457	24915200	C	A	haplotype_discrimination	TRUE	TRUE	TRUE	1	rs253792226	ATGTAAGACTCCATTGTGTAAATAAATGTACCACACTTTATATATTCTTC	NA
chr1	UNC302619	7.50104092419638	24950487	T	C	haplotype_discrimination	TRUE	TRUE	TRUE	1	rs32429587	GGAGAAGTAAATAAATATTGTTTCTCTTATGGAATAGTAATCTTGACCTA	NA
chr1	UNC302824	7.50536492349235	24978784	A	G	haplotype_discrimination	TRUE	TRUE	TRUE	4	rs259809796	AAAACCTACCATGAAGAGCTCTCAATTCTATGCTCCAAATGCAAGGGCAT	NA
chr1	UNC303258	7.50985869213553	25008192	A	G	haplotype_discrimination	TRUE	TRUE	TRUE	1	rs32440499	AACATATTAATCAAAATCATGGGAGGAATGTATAGACCTGCATTAAATTG	NA
chr1	UNC303470	7.51320441657931	25030087	A	G	haplotype_discrimination	TRUE	TRUE	TRUE	1	rs236471686	GGTGAAACTTGTCTCCAAGCCCAGTACTGGCGGGCAGAGACAGGACAATC	NA
chr1	JAX00244772	7.51530598078461	25043840	A	G	wild_alleles	TRUE	TRUE	TRUE	1	rs32450389	TGTGACTGCTAACAAAGAATAAGGAAGTCAAGGAAGGGTACCAGGATTCA	NA
chr1	JAX00244775	7.51883782499876	25066953	T	G	wild_alleles	TRUE	TRUE	TRUE	1	rs32451269	GCCCTCTCTCATGGCGATGTCTCTCCCTTCCTCAGATGTCTGTTCAACGA	NA
chr1	UNCHS000277	7.52448345803368	25103899	G	A	recomb_hotspot	FALSE	TRUE	TRUE	1	rs32449272	CTTGTCTCATCATTTCCTCCCACAGTGTTGAGCAAATATTTAATGCCAAT	NA
chr1	UNCHS000278	7.52492797561336	25106808	T	C	recomb_hotspot	FALSE	TRUE	TRUE	1	rs32452863	TTTATGGTTCCTCTAAATTCCTCCAGTCACATTTCCTTCCAGCTGCCCCC	NA
chr1	UNC304526	7.52544629930887	25110200	T	C	haplotype_discrimination	TRUE	TRUE	TRUE	1	rs32450936	GAAATATGTGCATTCAATTTTCAGAAGAAATTAATACCCTAGTTATTAAG	NA
chr1	UNC304770	7.53080511230355	25145269	T	C	haplotype_discrimination	TRUE	TRUE	TRUE	1	rs32457420	CGAACCTTCATATATGTACCCTGGCAACACACACAACAAGTAGATGTTTT	NA
chr1	JAX00244787	7.53096815811225	25146336	G	A	MDA_other	FALSE	TRUE	TRUE	1	rs32459068	AAGAAGCCAAATTATAGTAATCTTGTCCTTAGCGGTATGCAGGAATGATG	NA
chr1	UNCJPD000067	7.53231714442829	25155164	A	G	wild_alleles	FALSE	TRUE	TRUE	1	NA	TTGTAAGTAATCCCACAGTTGTACTGCTGTAAGTGACATCCAATAAGCTC	NA
chr1	UNC305044	7.53448894821817	25173786	G	A	haplotype_discrimination	TRUE	TRUE	TRUE	1	rs32461540	TGCTAACAGCTCTCTTGGGGAGGTCTAGGGGCAAGGAAAGCCATTGTTGA	NA
chr1	UNC305368	7.53595407098287	25200434	C	T	haplotype_discrimination	TRUE	TRUE	TRUE	1	rs32465268	CAAGTGACTGGCAACTAGTCTTAAGGAACAGTTTTTACTCTTATTCTTAA	NA
chr1	UNC305681	7.56232710991856	25234898	G	T	haplotype_discrimination	TRUE	TRUE	TRUE	1	rs32697695	ATTTGATCCCAGATCATTACAGTGAGGCAAACCTTCTGGTCAAGTTGAGG	NA
chr1	UNCHS000279	7.57073965408924	25237332	G	A	recomb_hotspot	FALSE	TRUE	TRUE	1	rs31567874	CAGATATCAATCTCCAAACATTTCGTGATGTAGACTAGAGTCACCGAGGT	NA
chr1	UNCHS000280	7.58472715049792	25241379	A	G	recomb_hotspot	FALSE	TRUE	TRUE	1	rs253403526	TGCTGTCTTAATTAGGGTATCTACTGATGCAATGAAACAACAAGACCAAA	NA
chr1	UNC306419	7.65837217633339	25284899	G	A	haplotype_discrimination	TRUE	TRUE	TRUE	1	rs259047219	GTGGGGCTTACACGTTCTCCAAGCAGCCCCAATTGGCAAGAAGAGCTAAA	NA
chr1	UNC306690	7.65876346429375	25302634	A	G	haplotype_discrimination	TRUE	TRUE	TRUE	1	rs32481423	GAGAAATGATTTTGCTGTTTCTCTCATTTTCTCCAGTGGAGAACACCACA	NA
chr1	UNC307271	7.66800963291199	25351001	C	A	haplotype_discrimination	TRUE	TRUE	TRUE	1	rs32487442	TTACCAGAGAAAGAGGAGAGGTGGAGCAGGGAGGAAATACATGGGAAAGA	NA
chr1	JAX00001667	7.68312981984154	25363504	A	G	wild_alleles	TRUE	TRUE	TRUE	1	rs32490351	ATTCCTGAAATGTAAGAATGAGGCAGATGATCATGCGGGACTGAGGAGGA	NA
chr1	UNC307551	7.69593565656468	25373556	C	T	haplotype_discrimination	TRUE	TRUE	TRUE	1	rs32493842	CAATCCTATTAGAATTATTTTTAATGTTTGAAAAGTGCATATTTACACAG	NA
chr1	UNCHS000281	7.7111686053985	25383451	C	T	recomb_hotspot	FALSE	TRUE	TRUE	1	rs31748665	TTCACCAACTGTGGTTGATTTACCGTTTAGCAGAACAAATTAAGAACTTA	NA
chr1	UNCHS000282	7.71744036219982	25387525	T	C	recomb_hotspot	FALSE	TRUE	TRUE	1	rs31102245	AGAATAAGTTGGTACAAGGTTAGTTCATCCAGTGTTCCTTTTGAGGTAGA	NA
chr1	UNC307742	7.7308339152438	25400753	T	C	haplotype_discrimination	TRUE	TRUE	TRUE	1	rs238865077	ACCCACACCAGGCAGTTCAAAATTACCTTAATTACAGAGTTTCCATAGCT	NA
chr1	UNC307987	7.82035874632791	25439268	G	A	Sanger_known	FALSE	FALSE	TRUE	4	rs31607588	GCCTCCCGAGTGCTGGGATTAAAGGCATGCGCCACCATGCCCAGCTTGGA	NA
chr1	UNCHS000283	7.86322915744602	25465676	C	T	recomb_hotspot	FALSE	TRUE	TRUE	1	rs255631468	ATGATTAGAAGATGGACTAAGAGTTCCAGCAAGCTTCCTAAGTCTCCAGT	NA
chr1	UNCJPD000068	7.87019024207471	25469964	C	T	wild_alleles	FALSE	TRUE	TRUE	1	NA	TTCTGTCCCACTGCCTACATGTGAATAATAAACATACTATATTTAGTCAT	NA
chr1	UNC308448	7.87744685669895	25474741	G	A	haplotype_discrimination	TRUE	TRUE	TRUE	1	rs32500707	TAAAAGAGGCTGAATATGCTGTTATTTCTCGGAGGAAGGAACAGGGAGGA	NA
chr1	JAX00244856	7.88130165861616	25485686	A	G	MDA_other	FALSE	TRUE	TRUE	1	rs32503984	ACTTTTCTAATGAACCCCGTTACTCTTAATTTTTTGAACCTTAGCACTAA	NA
chr1	UNC309005	7.88985195794409	25509963	G	A	haplotype_discrimination	TRUE	TRUE	TRUE	1	rs32505362	TTTAGCACAAATTTAGGTAGTTACCATTTTGGGCACTATTGTTGATAGAT	NA
chr1	UNCHS000285	7.93880610289086	25518614	T	C	recomb_hotspot	FALSE	TRUE	TRUE	1	rs32503587	ACATGACTGCCTGGACAGATTGCCGAGTTTGATTTAACTCATGCTTCTAT	NA
chr1	UNCHS000286	7.99233634824774	25526774	C	A	recomb_hotspot	FALSE	TRUE	TRUE	1	rs30621912	AGAGGAACAACATCTTGAAATTAATAGTTCAGAATACCTTGTAATGCATA	NA
chr1	UNC309235	8.01284315547637	25529900	C	T	haplotype_discrimination	TRUE	TRUE	TRUE	1	rs32509118	ATTGTTCTAGTGCAGACTGCTAAATTATTCTTCAATGTCCACACACTTTA	NA
chr1	UNCHS000287	8.01439319435638	25530365	G	T	recomb_hotspot	FALSE	TRUE	TRUE	4	rs50542961	AATTGGATTACACGACGGACATTCATGCAGTTTTCTGCATGAACATCTGG	NA
chr1	UNCHS000289	8.01893356316963	25534174	G	A	recomb_hotspot	FALSE	TRUE	TRUE	1	rs32506134	ATTTGTTTTGTCTAGTGAGCACACTACATGACCAGATAAGATTGTATCGG	NA
chr1	UNCHS000290	8.02056747168715	25536440	T	C	recomb_hotspot	FALSE	TRUE	TRUE	1	rs32508597	AAAATCTGAGGCCAGGAAAAGGTGTGTCATGGAATTAGACTAGACTAGAG	NA
chr1	UNCHS000291	8.02560772878989	25542853	T	C	recomb_hotspot	FALSE	TRUE	TRUE	1	rs32503502	CACAGAGGTCAGAATCATCATTTTCTATACCCCTTTCAATTCCTTCCAAT	NA
chr1	UNCHS000292	8.02749792344638	25545258	C	T	recomb_hotspot	FALSE	TRUE	TRUE	1	rs32507363	GATCCTACCATTGTTAATAGCTTGCCTATGCTTGCAGCTAGGCTATGTTA	NA
chr1	UNC309730	8.04226534546537	25571200	G	A	haplotype_discrimination	TRUE	TRUE	TRUE	1	rs249721031	TCTAGGGCATTTCTCTTTGCTTTCCCCTAATGTTTCTTTAATCCCAACTT	NA
chr1	UNC310436	8.07453344867476	25641993	T	C	haplotype_discrimination	TRUE	TRUE	TRUE	1	rs32520781	AAAATATGTCTCTTTAAAGCTCTTGCAGTGTTTTAGGAAAAGATCCTTCC	NA
chr1	JAX00244892	8.07864120150516	25651005	A	G	MDA_other	FALSE	TRUE	TRUE	1	rs32521051	CAGCTACTTGGTTTTAATTCTCACTTTACTGGCTATATATATGTGCAAAG	NA
chr1	UNC310673	8.08296728695938	25660496	G	A	Sanger_known	FALSE	TRUE	TRUE	1	rs32528687	GAATATAGAAGTGCAAAATCAGATTCTACTAATTTCAAAGATATTCTTGC	NA
chr1	UNC311195	8.0894935122165	25700998	G	T	haplotype_discrimination	TRUE	TRUE	TRUE	1	rs32249228	TGAATGGCACAGCAAGGGCAGTTCTGTTTTGACTGTTTAATTACATGAGT	NA
chr1	UNC312117	8.09034737380961	25739699	G	A	haplotype_discrimination	TRUE	FALSE	TRUE	1	rs31617731	AAGCTGTAGTAGCCATTCTAATATCGCATAAAATTGACTTCCAACACAAC	NA
chr1	UNCJPD000069	8.09041332022706	25742688	T	G	wild_alleles	FALSE	TRUE	TRUE	1	NA	GCAAATTATTTTCTCCTTCAGAAAGACTCTAAAAATGACAAAGGGAAAAC	NA
chr1	UNC312831	8.09128284657641	25782099	C	A	haplotype_discrimination	TRUE	TRUE	TRUE	1	rs32543923	GTTATCCGAGCCTTGGGATTTGTACATCATAAACCGGGAGCAGTCCTGGA	NA
chr1	UNC313243	8.13936177212218	25807012	T	C	haplotype_discrimination	TRUE	TRUE	TRUE	1	rs32546422	AGAAACATTTATCCTATAAAAGGACAACTGTCTCACCTATGTATTTATAG	NA
chr1	UNC313543	8.15256694667187	25827733	A	C	Sanger_known	FALSE	TRUE	TRUE	1	rs32331653	CTTGCCTAGGCTATGTTTCTCCAAATTATGGTGGTTTTAGTAAGAGTCAT	NA
chr1	UNCHS000293	8.15333868964144	25862712	A	C	recomb_hotspot	FALSE	TRUE	TRUE	1	rs31498967	ATTATAACTGGGAGAACTTTTGGCTGCCTCTCTCTTTTGTAAGTTTTCCT	NA
chr1	UNCHS000294	8.15353842631498	25871765	A	G	recomb_hotspot	FALSE	TRUE	TRUE	4	rs3661404	AACATTCTTTTAGGTGCTTCTCAGCCATTCGTTATTCCTCAGTTCAGAAT	NA
chr1	JAX00244974	8.15376402086782	25881990	A	G	wild_alleles	TRUE	TRUE	TRUE	1	rs32557167	TTTTGTCCCATGGGAGTTTACTTAGATTGGTCTATGCACAAACTCACCTT	NA
chr1	UNC314592	8.15412115524698	25898177	G	A	haplotype_discrimination	TRUE	FALSE	TRUE	4	rs214563492	AGAGTGGATACAGAAAATGTGGTTCATTTACACAGTGGAACACTTTTCAG	NA
chr1	JAX00244982	8.15459656956724	25919725	T	C	wild_alleles	TRUE	TRUE	TRUE	1	rs32561698	GGGACAGAGTATCAGCTTCAACAATCTGTATACTTCCAGGTTCTAGTGCC	NA
chr1	UNC315252	8.15506269534894	25940852	G	T	haplotype_discrimination	TRUE	TRUE	TRUE	1	rs32449871	TGCTGGAGTAGTATAATCTCCTAACTGCTGAGACACCTCTACATTCCCAA	NA
chr1	UNCHS000295	8.1553570162619	25954192	T	C	recomb_hotspot	FALSE	TRUE	TRUE	1	rs32103708	GAAATAAATAAACTCAAGAGACTCCAGAGCTCACACACTCTTTGCTTAGA	NA
chr1	UNCJPD000070	8.15558137528467	25964361	A	C	wild_alleles	FALSE	TRUE	TRUE	1	NA	AGAATGATATAAATGTTCTGAATTTCAGAGTACATTTTCTCAGTATTATC	NA
chr1	UNC316036	8.15602828416119	25984617	A	G	Sanger_known	FALSE	TRUE	TRUE	4	rs241302054	GCTTGGAAAATTGTTTTCCAGCCTTTTACTCTGAGGTAGTGTCTGTCTTC	NA
chr1	UNC316811	8.15700415434865	26028848	T	G	haplotype_discrimination	TRUE	TRUE	TRUE	1	rs31517964	ACTTTCAAGCATCTCTAGCATTCCAAGTGGAGTAACCATTATTTTTAGAG	NA
chr1	UNC317129	8.15741022454377	26047253	T	C	haplotype_discrimination	TRUE	TRUE	TRUE	1	rs47029769	AAGGAATACCAAATAATGTTTAAAATAATTCAAATTAATGATATTGATAC	NA
chr1	UNC317647	8.15830410848592	26087768	C	T	haplotype_discrimination	TRUE	TRUE	TRUE	1	rs32566350	CAAATGTGTATTTAATTGTTCTTCTAGGAGTGAAAATATGTTGCACCCAT	NA
chr1	UNC318124	8.15887017982502	26113425	T	C	haplotype_discrimination	TRUE	TRUE	TRUE	1	rs32524091	TTTGGTAACTACCAGTACTTCTGAGCCTGCCCTCTACCCTAAACTGTCCA	NA
chr1	UNC318619	8.15983612164585	26157206	A	C	haplotype_discrimination	TRUE	TRUE	TRUE	1	rs237685370	TTCATTAAATATTGCACAGTGGGACTGGAGAGATAATTTGAAGGTTAAGA	NA
chr1	JAX00245029	8.15988894055632	26159600	C	T	wild_alleles	TRUE	TRUE	TRUE	1	rs32573248	TAGCCCATGGGTTATATTTTTTGAGTGTTAAGTATCACCCAGGCAAGTGA	NA
chr1	JAX00191108	8.16034966089397	26180482	C	T	MDA_other	FALSE	TRUE	TRUE	1	rs45758813	AAACCAACAGGCAAACAGTAGGCAGATCTTAGGGTGTCTTGTGGAAGAGT	NA
chr1	UNC319005	8.16040636289894	26183052	A	G	haplotype_discrimination	TRUE	TRUE	TRUE	1	rs46103637	CTAGGACACAATGAGACCACTTGAGACTTACAACATGCAGAAGATACTTG	NA
chr1	JAX00245032	8.16109457521061	26214245	T	G	wild_alleles	TRUE	TRUE	TRUE	1	rs32571909	AAGATTGGCAACAAGTGTTTTCAACAAGGATGAGTGCCATATTGGAAGGA	NA
chr1	UNC320073	8.16134430672588	26225564	C	T	haplotype_discrimination	TRUE	TRUE	TRUE	1	rs107961578	AGAAAAAATATTCCAAAAATAAAAGAAATACAATCAGGAAGCAGAGGCAG	NA
chr1	UNCHS000297	8.16179768007222	26246113	G	T	recomb_hotspot	FALSE	TRUE	TRUE	1	rs32579473	GAATTTTAGTGCAGAATAACTATATTAAGCAAATGCTTGCTGAAGTTTAA	NA
chr1	UNCHS000298	8.16184866775062	26248424	G	A	recomb_hotspot	FALSE	TRUE	TRUE	4	rs47902721	TTGTGTACAAGAAAAATGAGATTGTTAGCTTTGTCGACTTGGAAAGGATG	NA
chr1	UNC320670	8.16196024052849	26253481	A	C	haplotype_discrimination	TRUE	TRUE	TRUE	4	rs265080379	AGGAACAGTTTTGAGGGGATGGTTTTCAGATGGCATTCAACCTAAAGCCA	NA
chr1	UNCJPD000071	8.16257857920214	26281507	A	G	wild_alleles	FALSE	TRUE	TRUE	1	NA	TTGGTGTGTCTGTTTGTTTTCTACAGACAGTGTATGCTCAGCAGTTGCAC	NA
chr1	UNC321690	8.1631631393662	26308002	C	T	haplotype_discrimination	TRUE	TRUE	TRUE	1	rs32110012	CTCTTCTAATGGTTCCACCATAATCAACTATTAACTAATATGCCTGACCC	NA
chr1	UNC321721	8.16321456830534	26310333	C	T	haplotype_discrimination	TRUE	FALSE	TRUE	4	rs225438664	CACATACATACACACACACACACACACACACACACACACACATATATTCA	NA
chr1	UNC322195	8.16428144852023	26358689	G	A	haplotype_discrimination	TRUE	TRUE	TRUE	1	rs32391572	CTCCTGCTAATGTCCTTTACACCTCCACATGCATGCATGACTGACCTATA	NA
chr1	UNCHS000299	8.23687721798461	26386864	T	G	recomb_hotspot	FALSE	TRUE	TRUE	1	rs49387819	GCAAGTTTATGTCTGCTTTTTGGAGATAATACTATGATTGCAATGTTTTT	NA
chr1	UNCHS000300	8.25678100356301	26389513	T	C	recomb_hotspot	FALSE	TRUE	TRUE	1	rs31730679	ACAGTAAAAAATTAAAGGATACAGAATCCTTTCTTAGGTAAGGTATGTGT	NA
chr1	JAX00245063	8.28597262092923	26410206	T	C	MDA_other	FALSE	TRUE	TRUE	1	rs32479024	TCTCTTGGCTGTATCACAATATGGAGGGAGTAATTTCATGCAAGGAAATA	NA
chr1	UNC323488	8.28696342779271	26455114	A	G	haplotype_discrimination	TRUE	TRUE	TRUE	1	rs32077652	ATATATTTGATAAATATTCCATTGACTTGATCAACTGAACAGGCTTTCAA	NA
chr1	JAX00245068	8.28721011460888	26466295	G	A	MDA_other	FALSE	TRUE	TRUE	1	rs36272269	CCAACTGACCTTCTACGGAGACCTGCTTGACTGCCATATCATTGGTGAGC	NA
chr1	ICR001	8.28793475299456	26499139	G	A	ICR_novel	FALSE	TRUE	TRUE	3	rs49528704	GTATGGGGGACTTTTAGGATAGCATTGGAAATGTAATTGAGGAAAATATC	NA
chr1	ICR4001	8.28800222176156	26502197	A	G	ICR_novel	FALSE	TRUE	TRUE	3	NA	TAAAAGCAGTTATTAATAGTCTCCCAGGCAAAAAATGCCCAGGACCAGAC	NA
chr1	UNCHS000301	8.28821707161541	26511935	A	G	recomb_hotspot	FALSE	TRUE	TRUE	1	rs36498297	TGTATTAATTATTTTGCTAATATTGTGAGGGAGTCTGCTCTATTTACACA	NA
chr1	JAX00245075	8.28838294152722	26519453	G	T	MDA_other	FALSE	TRUE	TRUE	1	rs36783224	AACCTTTATAGCATGTAGAGATTTTCTCATGTAGCTACAGGTCAACTGCA	NA
chr1	ICR002	8.28980075640789	26583715	G	A	ICR_novel	FALSE	TRUE	TRUE	4	NA	TCCACATCCTTCCCAGCATCTCCTGTCACCTGAGAGTTTTTTGTTTGTTT	NA
chr1	ICR003	8.29178468675373	26673636	A	G	ICR_novel	FALSE	TRUE	TRUE	4	rs228135558	TTTATAATATTAACCATTTTAAAGATTAAACTGTAGCTTTAAATCTATAA	NA
chr1	UNCJPD008477	8.29205714319706	26685985	G	A	wild_alleles	FALSE	TRUE	TRUE	4	rs249999970	CAGAAGAGAGAGGGTTCTCTGGGAAATGTGGATTTCATGTCATCCATGAG	NA
chr1	UNC327331	8.29225359247809	26694889	T	C	haplotype_discrimination	TRUE	TRUE	TRUE	1	rs242774394	CTAGTGTCATTGACTGATAGATAAAAACACAGTTAATGCTTTATGCCAAT	NA
chr1	JAX00245113	8.29237829276295	26700541	G	A	wild_alleles	TRUE	TRUE	TRUE	1	rs46273254	CTTGAAAACTCTGGGATAAAGTAAAATGGGTACATAGCTCAAGAAGGTGC	NA
chr1	JAX00245114	8.29284549963346	26721717	A	G	MDA_other	FALSE	TRUE	TRUE	1	rs47858460	ACTAGTATATTTTCTAGTTCCATCTATTTAAATACTCATTTCCAGTTGAG	NA
chr1	JAX00245123	8.29354452283324	26753400	C	T	wild_alleles	TRUE	TRUE	TRUE	1	rs50513615	CTAGATAAGGTAGAATGTACCTATCTATTGCTGTCTTCCTTAGGGCATCA	NA
chr1	ICR004	8.29393755377352	26771214	G	T	ICR_novel	FALSE	TRUE	TRUE	3	NA	ATTCAGAGTTTTAGCTGAAGAAACTGAAGCAAAGTAGCAAGAGGACATTC	NA
chr1	ICR4004	8.29398348901645	26773296	A	C	ICR_novel	FALSE	TRUE	TRUE	1	rs51872620	TGTTTATCAGATCTTTTAGTTTCATTTTTTGTTATTCTTTATTACAAAGT	NA
chr1	ICR005	8.29582138412071	26856598	T	C	ICR_novel	FALSE	TRUE	TRUE	4	rs31372925	CTCTCCATACCCCCTATAAAGTCTGTGCCATCACAGGCCCCCACCCCTGT	NA
chr1	ICR4005	8.29586901821749	26858757	G	A	ICR_novel	FALSE	TRUE	TRUE	1	rs32086436	TTCTTACTAAAAGTAACATGGTTAGGTCAATAACTGTATTGACTCGTTTT	NA
chr1	UNCHS000303	8.29707405716978	26913375	A	C	recomb_hotspot	FALSE	TRUE	TRUE	1	rs6293931	GGTGATTTCTACCTGCACGGGACAGAAGCCCTGGGCTAATTATGTTTGAT	NA
chr1	JAX00001782	8.29709100158216	26914143	C	T	wild_alleles	TRUE	TRUE	TRUE	1	rs31404874	AGGAAGAGCTAGGGAAGGAAGGTGGGAAAACAACCTTAACAAGCTGTTGA	NA
chr1	JAX00001783	8.29710728410343	26914881	G	A	MDA_other	FALSE	TRUE	TRUE	1	rs32690114	TGAGTATTTAGATGATCCCAAAATGAGATTTAGAATGTATTCCTTTTGCA	NA
chr1	UNC330819	8.29710728410343	26914881	G	A	haplotype_discrimination	TRUE	TRUE	TRUE	1	rs32690114	TGAGTATTTAGATGATCCCAAAATGAGATTTAGAATGTATTCCTTTTGCA	NA
chr1	UNCHS000304	8.2971684649049	26917654	A	G	recomb_hotspot	FALSE	TRUE	TRUE	1	rs238095166	AAGAAGTAGAAAATTATGAGCTAAACAATACAGTTCTACCGAGTCATGCT	NA
chr1	ICR006	8.29800388179912	26955519	T	C	ICR_novel	FALSE	TRUE	TRUE	1	rs3715941	TTCTAGAATAATTAAGGCTCAGAAGATAGTCAAAATATTTCTATCAGGAA	NA
chr1	ICR4006	8.29807801360328	26958879	T	C	ICR_novel	FALSE	TRUE	TRUE	1	rs52365766	ATGAATTAAAATGAAATATTTTTATATGATTAAAAATAAAGTTTTTTCAA	NA
chr1	JAX00245142	8.29811097578049	26960373	G	T	MDA_other	FALSE	TRUE	TRUE	1	rs47848320	TTGAAAGAAACAGGTACAGAAATCCCATCTCAATACATGAGCACAATGTA	NA
chr1	ICR2001	8.29976530641729	27035355	G	A	ICR_novel	FALSE	TRUE	TRUE	1	rs32140691	GAACAGCACACACATATGTGAAAAGTACAATCACTAAATATGCCATAAAA	NA
chr1	ICR4007	8.29976530641729	27035355	G	A	ICR_novel	FALSE	TRUE	TRUE	1	rs32140691	GAACAGCACACACATATGTGAAAAGTACAATCACTAAATATGCCATAAAA	NA
chr1	UNCJPD000073	8.29986767890875	27039995	C	T	wild_alleles	FALSE	TRUE	TRUE	3	NA	GAAACTGTATTTCTTGATTGCTGTTCAAGCTTAAAGGTAAGTCCCTATTG	NA
chr1	JAX00245153	8.30048676772565	27068055	T	C	MDA_other	FALSE	TRUE	TRUE	1	rs48879108	ATTACAAATGATTTTTGTATTCTTATATCATACTTTTAAACATCTCCCTT	NA
chr1	JAX00245154	8.30058549981602	27072530	T	C	MDA_other	FALSE	TRUE	TRUE	1	rs32657887	CTGTGGCCTGAGAGCTCCTGAGAGAACCCACCTTAGATAGTCACCATTGA	NA
chr1	UNC333485	8.30102102416547	27092270	G	A	haplotype_discrimination	TRUE	TRUE	TRUE	1	rs244295716	TGTGTGTCCTTGCATTTTCCCCTTACTGCATCTGGTGTTTTATTATGCCA	NA
chr1	ICR008	8.30180415166211	27127765	C	T	ICR_novel	FALSE	TRUE	TRUE	4	rs50245916	GCATGTCTTTCTTTAGGTTTGGGAAGTTTTCTATTATAATTTTATTGAAG	NA
chr1	ICR4008	8.30180452673374	27127782	A	G	ICR_novel	FALSE	TRUE	TRUE	3	rs50502216	TTCTTATATGATCATGGGCATGTCTTTCTTTAGGTTTGGGAAGTTTTCTA	NA
chr1	ICR009	8.30388893214986	27222257	A	G	ICR_novel	FALSE	TRUE	TRUE	1	rs31986251	GAGAAATGATGTAAATAATTCTTTGTAAACTTGCAAGATGAATGACCAAG	NA
chr1	ICR4009	8.3040279513457	27228558	A	C	ICR_novel	FALSE	TRUE	TRUE	4	rs32162599	GGGTCTGCAACACTTTAGGTGGAACAACAATATGAACTAACCAGTACCCC	NA
chr1	JAX00245170	8.30418759948109	27235794	A	G	MDA_other	FALSE	TRUE	TRUE	1	rs51710139	TGTGTGTATGCGTTACTGGAGGGGAAAATAGTCCTCATTTTGTTTGACAG	NA
chr1	UNCHS000305	8.30452238400382	27250968	A	C	recomb_hotspot	FALSE	TRUE	TRUE	1	rs231548903	CTAAGTCCCAAACCATCTCTCTTAGCCTTTATCCTTCTTCAGAAATTCTA	NA
chr1	UNCHS000306	8.30457648257043	27253420	A	G	recomb_hotspot	FALSE	TRUE	TRUE	1	rs48222526	AAGACAAAATTTTAGGTCCTGTGAGTGGTCCAGAGGGGAAATACTTTGTA	NA
chr1	UNCJPD000074	8.30502125133236	27273579	T	G	wild_alleles	FALSE	TRUE	TRUE	3	NA	TCTGAAGAAATCCAAAACACCATTAGATCCTTCTACAAAAGGTTATACTC	NA
chr1	ICR010	8.30574317596449	27306300	A	G	ICR_novel	FALSE	TRUE	TRUE	1	rs223334166	CGACTAGGCCTTCCTCTGCTACATATGCAATTAGAGAAATAAATCTGGGG	NA
chr1	ICR4010	8.30581607223859	27309604	C	T	ICR_novel	FALSE	TRUE	TRUE	1	rs30625590	AAATTACAGTTTGTATCAGCTGTGAGTTTCAATGGATTATATATATTTTA	NA
chr1	JAX00245183	8.30613543469848	27324079	C	T	MDA_other	FALSE	TRUE	TRUE	1	rs50515052	CATCCTCAAGACCCTTATTGCTATCCTACATAAAGACAGGAGGTACCATC	NA
chr1	UNC337071	8.30703331205031	27364775	A	G	haplotype_discrimination	TRUE	TRUE	TRUE	1	rs32807113	GGATAACACTATGTTCTGTTGCTTACTGGGCTTGTTTATCAAAGCAGCTT	NA
chr1	JAX00001821	8.30866401317454	27438686	T	G	MDA_other	FALSE	TRUE	TRUE	1	rs32637331	AAGCTTTCACATATTGATAAAATGGAACAAGTTTGTAAGAAGAATAAGGA	NA
chr1	ICR011	8.30990735355898	27495040	A	C	ICR_novel	FALSE	TRUE	TRUE	1	rs32229550	AGTTCATTGCCAAAGAAGAAAATGCTACTTATAAAGAAAAAATTAATGAA	NA
chr1	UNCHS000307	8.3106515397954	27528770	G	T	recomb_hotspot	FALSE	TRUE	TRUE	4	rs32057436	GGTTCTTTGACCCCCCCCCCCTTTTTAAGAAGGACTGAAGTATCCACACT	NA
chr1	JAX00245205	8.31121624322621	27554365	C	T	MDA_other	FALSE	TRUE	TRUE	1	rs49707387	TACTTGTAACTAGATGCAATCAGCCCAGAGTTCCCATGGGACTCACTTTA	NA
chr1	UNC339202	8.31153922402417	27569004	C	T	haplotype_discrimination	TRUE	TRUE	TRUE	1	rs47757731	ATTCTCAATGTCTTTTTAATAAAATTGTCCTTGAAGAATACACAGGAATG	NA
chr1	ICR012	8.31180726786011	27581153	A	C	ICR_novel	FALSE	TRUE	TRUE	1	rs32015897	CTACCATGAGACAGTGAATATGTGCATTTGGAGCTCTTTATAGATTTTTG	NA
chr1	ICR4012	8.31182505066789	27581959	C	T	ICR_novel	FALSE	TRUE	TRUE	1	rs32607851	TCCATACCTTCCTCTTCCTAATTCCTTCATTCTCAACTTTATATTGATTA	NA
chr1	ICR013	8.31376225150147	27669762	T	G	ICR_novel	FALSE	TRUE	TRUE	1	rs32634008	TTAATCTTAAAATTTTAAAGTACATAATTTTTAATGAACATTTTAGGTTT	NA
chr1	UNC340151	8.3138520701249	27673833	T	C	haplotype_discrimination	TRUE	TRUE	TRUE	1	rs31939993	ATGCCTGGTGTGGGCTATTTAAATCTCACAGGCAATCTCTTTCCATGAGA	NA
chr1	ICR4013	8.31401582198517	27681255	G	T	ICR_novel	FALSE	TRUE	TRUE	3	NA	AATTAGTCCCTATGACCTCCTGAAACAAATACGTAGTGTCAAGGTAGGCA	NA
chr1	UNCHS000309	8.31493593887825	27722959	C	T	recomb_hotspot	FALSE	TRUE	TRUE	1	rs30746983	ACTTTTCAAAGGCAATTTTTAAGTGGTACTCAATAGAAATGCAAAATGTT	NA
chr1	UNCHS000310	8.31502432340428	27726965	A	G	recomb_hotspot	FALSE	TRUE	TRUE	1	rs51786277	AAGCATGTGAAATCGCATCAGAATTTACCTATGCTCCAGCACTATTTCAA	NA
chr1	UNCHS000311	8.31563827153357	27754792	G	A	recomb_hotspot	FALSE	TRUE	TRUE	1	rs30666452	TGAATATACAAAGCTGAGTTAAACAATAATATGGACAAAATGTGCATATA	NA
chr1	ICR014	8.31578750591552	27761556	T	C	ICR_novel	FALSE	TRUE	TRUE	1	rs50351924	GGAAAAAATTTAGAGTGTGTCTGTGGTTCTACTAATTGTTTCTGTGAAGA	NA
chr1	ICR4014	8.31579302167476	27761806	C	A	ICR_novel	FALSE	TRUE	TRUE	1	rs31782726	AATCGTTTAATTCAATGAGATTTCATTTTGGAAGGTACTTGCAATATTAA	NA
chr1	UNCHS000312	8.31589810791976	27766569	G	A	recomb_hotspot	FALSE	TRUE	TRUE	1	rs33860038	ATGAGTACATACCATGAATGTCCTTTTGGGTCTTAGCTACCTCATTCGGG	NA
chr1	JAX00245237	8.31705566721653	27819035	T	C	MDA_other	FALSE	TRUE	TRUE	1	rs50463181	TTATTAGTCTAATGTGAAATGGAAATTATAAAAAATAGCACAGAAAATGC	NA
chr1	ICR015	8.31768029385571	27847346	G	A	ICR_novel	FALSE	TRUE	TRUE	1	rs31957186	TCTTTCTAGAAATTCTTCTTAGAATATTTATTTTAAAAGATTTCTGTCTC	NA
chr1	ICR4015	8.3177385623363	27849987	T	C	ICR_novel	FALSE	TRUE	TRUE	3	rs257383988	CGTGGGTATTCTAAGTTTCTGGGCTAATATCCACTTATCAGTGAGTTCAT	NA
chr1	UNCJPD000075	8.31784634027182	27854872	C	T	wild_alleles	FALSE	TRUE	TRUE	1	NA	GGCAAAGAATACAGAAGTTGGTCTTTGTTCTTCTTGGGTTTTATGTGTTA	NA
chr1	JAX00001856	8.31853728840007	27886189	C	T	MDA_other	FALSE	TRUE	TRUE	1	rs31372499	TCATTTTATACATCTTTTCATTCTCTTCAAATCTTTTGCCTGAGAGGAAG	NA
chr1	ICR016	8.31959368867241	27934070	G	A	ICR_novel	FALSE	TRUE	TRUE	3	NA	AACTCAAGATAGATGTGGTTCCAGCACTAGAAGGATGGAGTAGAGATAAG	NA
chr1	ICR4016	8.31971777119223	27939694	A	G	ICR_novel	FALSE	TRUE	TRUE	4	rs107641011	AACAAATGGTTTTAACAGATATCTACAAAACATTTTATCATAAAACAAAT	NA
chr1	JAX00001865	8.32104746630331	27999962	T	G	MDA_other	FALSE	TRUE	TRUE	1	rs6171561	ATCTATGCTGCCCAAAGATAACTTCTTTATACCATGCAAAAAATGCATTA	NA
chr1	ICR017	8.32150981930569	28020918	G	T	ICR_novel	FALSE	TRUE	TRUE	3	NA	AAGTCCCTAGAGGAGAAGATAGGTGAGTAGGAAGGAGGAAGAGACATTCA	NA
chr1	UNCHS000313	8.32152537374675	28021623	A	C	recomb_hotspot	FALSE	TRUE	TRUE	1	rs234742744	GGATCAAAAGCATGTACCTTTTATGCCAAGTGAGCAAGTTGTTCAGACAA	NA
chr1	ICR4017	8.32156863936221	28023584	T	C	ICR_novel	FALSE	TRUE	TRUE	3	NA	AAAATATTCAGGTGACAGCAGATGCTGGAGAGGATGTGGAGAAAGAGGAA	NA
chr1	UNCHS000314	8.32161936228417	28025883	A	G	recomb_hotspot	FALSE	TRUE	TRUE	1	rs49853667	AGAACACAGAGCTGGAGCAGCTAAGGAGTTGCATGCCTTTCATTTCTAAG	NA
chr1	UNC343081	8.32176661099279	28032557	C	T	haplotype_discrimination	TRUE	TRUE	TRUE	4	rs252603127	CCCTTTCCTGATTTCCCCTATGAAAGGTCCCTATCCCCTCTTCCCTCCCC	NA
chr1	UNCHS000315	8.32178426142235	28033357	G	A	recomb_hotspot	FALSE	FALSE	TRUE	3	rs249788700	AGAGAGGCTCCACCAGTGCCTGAAAAATACAGAGGTGGATTCTTGAAGCC	NA
chr1	UNCHS000316	8.32185801815489	28036700	A	G	recomb_hotspot	FALSE	TRUE	TRUE	1	rs242333678	AGAGTGTTCCATACCTCAGTAACATTGTCAGGCCTTAGGGCCTCCCATTG	NA
chr1	UNCHS000317	8.32293540037537	28085532	A	C	recomb_hotspot	FALSE	TRUE	TRUE	1	rs50754775	ATTTTTTAGCAGGCTGCACCTCAGCTTTGTGCTCATTCACTGTGAAACGC	NA
chr1	UNCHS000318	8.32301932816794	28089336	G	A	recomb_hotspot	FALSE	TRUE	TRUE	1	rs239369918	GTCTCATAACACTAGTCAGGGATTTTGTTTTTAAACTTACAGATTGCATC	NA
chr1	UNCHS000319	8.32302475567503	28089582	T	C	recomb_hotspot	FALSE	TRUE	TRUE	1	rs237519161	CTTGTTTCCTTAGTGCCATCTAATTACTATAGTGGTTAGTGGCAGATGGG	NA
chr1	UNCHS000320	8.32309403361106	28092722	G	A	recomb_hotspot	FALSE	TRUE	TRUE	1	rs47534013	TGGGATAAAACAAGGTTCCAGAACAAGGGTGTTTAGTGTAGTTATTGCAC	NA
chr1	UNCJPD000076	8.32326405137382	28100428	G	A	wild_alleles	FALSE	TRUE	TRUE	1	NA	ATCCTGGTAAACTAGAAGCCTCAAACACATTTTATTTCTGATTATAATTG	NA
chr1	ICR018	8.32380730953271	28125051	A	C	ICR_novel	FALSE	TRUE	TRUE	3	NA	GACAATATACACATGATTTTAAAGACAGGTAGGACTCTGAATATGGCAGG	NA
chr1	ICR4018	8.32446178746088	28154715	C	T	ICR_novel	FALSE	TRUE	TRUE	3	NA	TTAGACACTTCTCTGCTTCTTAGAATTGGGAACAAAACACCCAAGAGACT	NA
chr1	UNCHS000321	8.32501841582017	28179944	A	C	recomb_hotspot	FALSE	TRUE	TRUE	1	rs52523909	TAACCACACTTTAAGGCAGGTGCCACTCCCAAGAGCGGTTGGGTAACACA	NA
chr1	UNCHS000322	8.32513309948625	28185142	T	G	recomb_hotspot	FALSE	TRUE	TRUE	1	rs32580456	TGTTGCTTTTAACTTATAATGATCATATAGGATGAAATACTGCTTTAAAC	NA
chr1	ICR019	8.32579732927675	28215248	T	C	ICR_novel	FALSE	TRUE	TRUE	3	NA	GCAAGTTAATTTATATATGTCAAAAGCATTCATTTTCTTAGTTCTCTGCT	NA
chr1	UNCHS000323	8.32584915535055	28217597	C	A	recomb_hotspot	FALSE	TRUE	TRUE	1	rs31425737	GTGGTCAAGACAAATAATATGGGATGTAATGGACAATTCAAGGATGTTTA	NA
chr1	UNCHS000324	8.32603651466036	28226089	A	C	recomb_hotspot	FALSE	TRUE	TRUE	1	rs32585753	TAGAGGCAGGGCTTTTAAGGAGATATTTTTCTGGCACTTACTTTGGCAAA	NA
chr1	ICR4019	8.32613868858449	28230720	G	T	ICR_novel	FALSE	TRUE	TRUE	3	NA	GCATAAGACATACAGAATTATTGAAACTCAAGAAGAACTGGAGCAGCCTG	NA
chr1	UNC346097	8.32710498341391	28274517	T	G	haplotype_discrimination	TRUE	TRUE	TRUE	1	rs234996376	TTACTTCTCACAGACAAAATATATTTGTGAACGTGTGGAAATGTACATGC	NA
chr1	ICR020	8.32786306936361	28308877	A	G	ICR_novel	FALSE	TRUE	TRUE	4	rs240780547	GCAGATAAACAGGAAAAAAAAAGCCAAAATTTGTCAACTTCTTTTTTTTT	NA
chr1	ICR4020	8.32830521262415	28328917	G	T	ICR_novel	FALSE	TRUE	TRUE	3	NA	AAAGAAGAGAGGGCTTAGGAGTGCTCAGCTTTCTCCTGCCTGTCCTGGTA	NA
chr1	UNCJPD000077	8.3305724857151	28353454	T	G	wild_alleles	FALSE	TRUE	TRUE	3	NA	AAAGTCATGGAAAGATCAGGAATTTGAGGCCCATACATAAACATGATAAA	NA
chr1	UNC347566	8.33919768144949	28435627	G	A	haplotype_discrimination	TRUE	TRUE	TRUE	1	rs260120018	CCACACTCCAATGGTGCTTGACAAGCTGCAAAAAGAGAAGGAAAAAGAAA	NA
chr1	UNCHS000325	8.34618827490367	28502227	T	C	recomb_hotspot	FALSE	TRUE	TRUE	1	rs31670161	CTGTTTCCTGTTACTGGATCGACTTCCACACTACTTGGACTGCCAGGTTG	NA
chr1	UNCHS000326	8.34652069546627	28505394	C	T	recomb_hotspot	FALSE	TRUE	TRUE	1	rs247705756	ATTATAAGAAATATTTTTGTACACTAAAATCATTTATTATGAATTATATG	NA
chr1	ICR021	8.3486139898395	28525337	C	T	ICR_novel	FALSE	TRUE	TRUE	1	rs238325674	TTAGTGGTGCGGAAAGATAGATGCTCCAGCTAAACTTGCTTTTTCCTTTG	NA
chr1	ICR4021	8.35215179693219	28559042	G	T	ICR_novel	FALSE	TRUE	TRUE	4	NA	ATGCAGTGAAGTTAGACTGGAAAGACATACTGCATAAACTTTCCTTTACG	NA
chr1	JAX00001906	8.35224500484491	28559930	G	T	MDA_other	FALSE	TRUE	TRUE	1	rs32601346	TTCATTCTTTTCTCAATGTGTCTCTGTGACTCTCTAATTCTTCTCTGGTC	NA
chr1	UNC349593	8.35784188809061	28613252	T	C	haplotype_discrimination	TRUE	TRUE	TRUE	1	rs32143746	AGACCCCATGGTACTGGTGCAGAGACAGACTGGTCAATCTATTGAATGGA	NA
chr1	ICR022	8.357878310552	28613599	T	C	ICR_novel	FALSE	TRUE	TRUE	4	NA	GGAGATCTTTCCATACTTTGAAGTCTTCTTCAATTTCTTTTCTTTTCTTT	NA
chr1	ICR4022	8.35787936019066	28613609	T	C	ICR_novel	FALSE	TRUE	TRUE	3	NA	CCATACTTTGAAGTCTTCTTCAATTTCTTTTCTTTTCTTTTCTTTTCTTT	NA
chr1	ICR023	8.37163393011302	28744650	C	T	ICR_novel	FALSE	TRUE	TRUE	4	rs217303664	TACATATGCAACTAGAGACACAGCTCTGGGGGTAATGGTTAGTTCATATC	NA
chr1	ICR4023	8.37316325363596	28759220	G	A	ICR_novel	FALSE	TRUE	TRUE	4	rs236281686	GTATTCTGAAATTTAACTCAAGAACAAATTTATCTTCTAGAGTCTCTCAG	NA
chr1	JAX00001921	8.37340781944299	28761550	T	C	MDA_other	FALSE	TRUE	TRUE	1	rs31134323	AAATAAACTAAGAAAGAGATCTTTGGGTTCATAAAGTCATTACCATGACC	NA
chr1	ICR024	8.37671124222362	28793022	A	C	ICR_novel	FALSE	TRUE	TRUE	3	NA	TACTCAAGGAAAAGTGGTTTCTTTCCAAGCATACATACATACATACATAC	NA
chr1	ICR4024	8.37671239682614	28793033	C	T	ICR_novel	FALSE	TRUE	TRUE	4	NA	AAGTGGTTTCTTTCCAAGCATACATACATACATACATACATACATACATA	NA
chr1	ICR025	8.38510341817621	28872975	A	G	ICR_novel	FALSE	TRUE	TRUE	1	rs50700475	TTTTATTCTAAAGTGTCAGTATTTATAATGCCATTTAAATTGCTGCCTTT	NA
chr1	ICR4025	8.38511664362328	28873101	G	T	ICR_novel	FALSE	TRUE	TRUE	3	NA	TATGGTAATTGAGTCCATTGTTGACTCCAACACATATCTAATTTGTAAGT	NA
chr1	UNC352920	8.38632614224749	28884624	A	G	haplotype_discrimination	TRUE	TRUE	TRUE	1	rs32622583	CGTTGGGCCAGGATTTGAATAGTTACTACAATATCAGTGTTATTGAGGAT	NA
chr1	UNCJPD000078	8.39232524702648	28941778	C	T	wild_alleles	FALSE	TRUE	TRUE	3	NA	AGCACATAGATAAGCAGTAAATTACTCTACCGTTTTCAGAAACTGGACAA	NA
chr1	ICR026	8.39531860654789	28970296	T	C	ICR_novel	FALSE	TRUE	TRUE	1	rs32632428	GAATGAATCTCTGGTATCTGAAGTATAGTGCTGTTAAGTACATAGGGAGA	NA
chr1	ICR4026	8.39531902640335	28970300	C	T	ICR_novel	FALSE	TRUE	TRUE	1	rs32632431	AGCTGAATGAATCTCTGGTATCTGAAGTATAGTGCTGTTAAGTACATAGG	NA
chr1	JAX00001940	8.39861132301422	29001666	G	A	wild_alleles	TRUE	TRUE	TRUE	1	rs32506146	TACTTTTTCCCAGTTCCTCACTATGCCCTCTCTGTACCACAAACATTAGG	NA
chr1	JAX00245377	8.39880025797244	29003466	A	G	wild_alleles	TRUE	TRUE	TRUE	1	rs32639915	AACTTAGTTCAGTCCATTGGAACCACAGAGTGGATGGAGAGACTATTTTC	NA
chr1	JAX00245377r	8.39880025797244	29003466	A	G	MDA_other	TRUE	TRUE	TRUE	1	rs32639915	AACTTAGTTCAGTCCATTGGAACCACAGAGTGGATGGAGAGACTATTTTC	NA
chr1	UNCHS000327	8.40763774884351	29016330	G	A	recomb_hotspot	FALSE	TRUE	TRUE	1	rs231675785	TCATGCTTTACCTTTCTTCCTCTTTGATATTCATCATCAAATCTAGCACA	NA
chr1	UNCHS000328	8.42868876694507	29020832	G	T	recomb_hotspot	FALSE	TRUE	TRUE	1	rs6342494	TAGCTCTATTATATAAGTGAATCATTTTGTTTTGTATTATGTTGCCAGGC	NA
chr1	UNCJPD000079	8.44782265545497	29024924	G	T	wild_alleles	FALSE	TRUE	TRUE	1	NA	TGGTTTCTGTAAAGAAGTGTGCTAATTTACAGGAAGGACAAACTGTGTGG	NA
chr1	JAX00245378	8.4616400162924	29027879	G	A	MDA_other	FALSE	TRUE	TRUE	2	rs32637240	GTATGAAGCTCCTGCAGAGTGATGCCATCACAGTGAGAAAGTAGGAAAGA	NA
chr1	JAX00245379	8.4617069832387	29028517	G	T	wild_alleles	TRUE	TRUE	TRUE	1	rs31984141	ATCTAACAACTGTCAGTTTATCCAAGCCAATGTCACTGCTGTTGACTCTC	NA
chr1	ICR027	8.46452410842965	29055356	G	A	ICR_novel	FALSE	TRUE	TRUE	1	rs31347046	TTATAATATTGTGGAATAATTACACTGAAGCTAAGAGTCTGTGAAATGGA	NA
chr1	ICR4027	8.46489389612843	29058879	C	A	ICR_novel	FALSE	TRUE	TRUE	1	rs49274294	TGGAAGTGTGCATTTGCATAAGTCACTCTTGTTGAAGGTAATTGTTTTTG	NA
chr1	JAX00001945	8.46517076821038	29068208	A	G	MDA_other	FALSE	TRUE	TRUE	1	rs32017635	TCAGCCTCTTTTAATTGGCCCCATAGCAATTCATTCTTTCTGATCTATTT	NA
chr1	UNCHS000329	8.46535508282109	29076562	T	C	recomb_hotspot	FALSE	TRUE	TRUE	1	rs47868189	GTAAGAGCTGGGATTATTTCATTTAACCACTTTAAGCCAGAAAATAGTGA	NA
chr1	UNC355453	8.46539572293516	29078404	C	A	haplotype_discrimination	TRUE	TRUE	TRUE	1	rs48035566	TTTGTCGCAAGATTGCATGATGGAGCCACTCACCCTTCTCAAAATTTTAA	NA
chr1	UNCHS000330	8.46542056591477	29079530	T	C	recomb_hotspot	FALSE	TRUE	TRUE	1	rs32639864	AGTAAAAAGCCACTGTCACCAGGAAGGAAACTAGGCTCTGCCAAATTCCT	NA
chr1	UNCHS000331	8.46556534356325	29086092	T	C	recomb_hotspot	FALSE	TRUE	TRUE	4	rs220496823	AATATTAGGAATAGTATTCCATTGTATAAATGAAGCACATTTGCTGTATC	NA
chr1	UNCHS000332	8.46561814041068	29088485	A	G	recomb_hotspot	FALSE	TRUE	TRUE	1	rs31600419	AAAAAAAGAACTCAATATGCAGCACATATTTATGACAATGTGGACAAGGG	NA
chr1	ICR028	8.46660521862091	29133224	G	A	ICR_novel	FALSE	TRUE	TRUE	1	rs50468924	AACATGAATAGTCCCAGTAGGCTTTCATAATCTCAACACTGCTTAAAATC	NA
chr1	ICR4028	8.46662589168654	29134161	A	G	ICR_novel	FALSE	TRUE	TRUE	1	rs47383451	GTACTTTCATTAGTAGTGTATAAAAGTAGAATTGTTGATTGAGAATAAAT	NA
chr1	JAX00245388	8.4667735816559	29140855	T	C	wild_alleles	TRUE	TRUE	TRUE	1	rs32644257	AATGCTCACATGTGTAGTAATGGGAGGCCTAAAAATGGCAGAATAGTTAG	NA
chr1	ICR029	8.46854235326538	29221024	C	A	ICR_novel	FALSE	TRUE	TRUE	1	rs225794996	GCAATACCCAGCAAAATATATAAAACATTGTTCTCCAAATTCTTTAAAAT	NA
chr1	ICR4029	8.46860860856535	29224027	A	C	ICR_novel	FALSE	FALSE	TRUE	4	rs254543096	TTTCCTCATTTACATTTCCAATGCTATCCCAAAAGTCCCCCCATATTCTT	NA
chr1	UNCHS000333	8.46874061171544	29230010	A	C	recomb_hotspot	FALSE	TRUE	TRUE	1	rs32051275	ATCCTATGACCTCCATAGACCCTCAGTGTTCCACCTTCATAACTGTACTC	NA
chr1	UNCHS000334	8.46882242145646	29233718	A	G	recomb_hotspot	FALSE	TRUE	TRUE	1	rs32303636	AGTACTTGAGGTTTTTTTTCCTGGCTTCATAAAAAAATATTATCTCTACT	NA
chr1	JAX00001962	8.4702372357641	29297844	A	G	wild_alleles	TRUE	TRUE	TRUE	1	rs50212871	ATACTGCTTAATCCTGCAGAAGTACAATGCCAGTAGCTGCTGAGCTAGGG	NA
chr1	ICR030	8.47044588590456	29307301	C	T	ICR_novel	FALSE	TRUE	TRUE	1	rs47829823	TTCATACAAGATTGTAAAGTAGCATACAGTTAAGGAAAAAAAAAGAATGT	NA
chr1	UNC359010	8.4707929816019	29323033	C	T	haplotype_discrimination	TRUE	TRUE	TRUE	4	rs30604429	CAAATACAAAGTGTGGAACAGAGACTGAAGGAAAGGCTATCTAGAGAATG	NA
chr1	JAX00245415	8.47175415780676	29366598	G	A	MDA_other	FALSE	TRUE	TRUE	1	rs46278886	TGTCTTTGAATTTAAGTTTGCAAATGATTTGTAAGAAATGCCCTGGTGTA	NA
chr1	JAX00001969	8.4723899924687	29395417	A	C	wild_alleles	TRUE	TRUE	TRUE	1	rs31809298	AGCATATGGTAGATGGTAACATCTCTGGGATGGGTCTCATAAGAAGCAAG	NA
chr1	ICR031	8.47453513742556	29492645	G	T	ICR_novel	FALSE	TRUE	TRUE	1	rs31605944	AAGAACTATAGTTGAGTTTAAGGCTAAACAAAACCTTGTAGGTAAAAAAA	NA
chr1	ICR4031	8.47459025089187	29495143	T	G	ICR_novel	FALSE	TRUE	TRUE	1	rs52345428	TTTTTCATGTTTTCTGATTTTTTTCTGATTTTTTTTTAAACTCGGACAAT	NA
chr1	JAX00001981	8.4760753359722	29562454	C	T	MDA_other	FALSE	TRUE	TRUE	1	rs32402102	GTTTACAAGCAGTTTCTACTAAGTTAATTAGAAGGCTTAATGGGAAATAC	NA
chr1	UNCJPD008793	8.47629943023853	29572611	C	A	wild_alleles	FALSE	TRUE	TRUE	1	NA	CTTTTAGATAGTTCTATTTGGTTGAAAAGGTTCACCTCAAAATTGGTGAA	NA
chr1	UNC361622	8.4764121944204	29577722	C	A	haplotype_discrimination	TRUE	TRUE	TRUE	1	rs31623022	TTCTTCCTGTATTTTGTTCACCTTTCTATGGAGCACTAAAGCATCTATAT	NA
chr1	ICR2002	8.47664593023388	29588316	C	T	ICR_novel	FALSE	TRUE	TRUE	1	rs237895104	CACATTATGCCATAAAATAAATGCTAAAAATAGCTACTCTATCACACATA	NA
chr1	ICR4032	8.47664593023388	29588316	C	T	ICR_novel	FALSE	TRUE	TRUE	1	rs237895104	CACATTATGCCATAAAATAAATGCTAAAAATAGCTACTCTATCACACATA	NA
chr1	ICR033	8.47852375943501	29673428	A	G	ICR_novel	FALSE	TRUE	TRUE	1	rs51784652	TATAATATTTAATATCAAAACATGTAAGTGACTGTAACATTCCATGTTAA	NA
chr1	ICR4033	8.47854690356078	29674477	C	T	ICR_novel	FALSE	TRUE	TRUE	4	rs32176061	AAACTAAAGGACATAACACTAAATAATGAATGAGAGGGAAAAAAAGCACG	NA
chr1	JAX00245451	8.47884726974585	29688091	C	T	MDA_other	FALSE	TRUE	TRUE	1	rs32662468	AAACATACTAAGTGGTCAGGTGCATTTATTTAAAAAAGAAACAAAGTCTG	NA
chr1	JAX00245451r	8.47884726974585	29688091	C	T	MDA_other	FALSE	TRUE	TRUE	1	rs32662468	AAACATACTAAGTGGTCAGGTGCATTTATTTAAAAAAGAAACAAAGTCTG	NA
chr1	UNCHS000335	8.52623836673445	29779411	T	C	recomb_hotspot	FALSE	TRUE	TRUE	1	rs217956491	AGGATGGATCAATTTATTAGAATGCTTTTCCCCTGAAAGGAAGGGCTTAG	NA
chr1	ICR4034	8.52775020076639	29781078	T	C	ICR_novel	FALSE	TRUE	TRUE	3	NA	CTCCATATAGGCTGAAGTGGCCTTTCAGGTGATGCTGCTACATTACTGTC	NA
chr1	UNCHS000336	8.52952685515665	29783037	A	C	recomb_hotspot	FALSE	TRUE	TRUE	3	rs211779190	GGCTCATGGATTGGTAGGATTAACATAGTAAAACTGACCATCTTACCAAA	NA
chr1	UNC363662	8.53300761041434	29786875	C	A	haplotype_discrimination	TRUE	TRUE	TRUE	1	rs260337438	TCAAACTGCACTATTTGATGATTGATTTGAATGAATAGATTTTACTCAAG	NA
chr1	JAX00245470	8.54212178672002	29823940	C	T	MDA_other	FALSE	TRUE	TRUE	1	rs32665740	TGATGGCCTTTGATTAAAAACTCTTCTTTCTGATACTATAAAATGATAGC	NA
chr1	ICR035	8.54309781134874	29868178	T	G	ICR_novel	FALSE	TRUE	TRUE	1	rs263699017	GGCCATCTACGTCCATTTAGTGAATTATATTAAAGACCATTTCTTCTTTC	NA
chr1	JAX00245481	8.54353796893595	29888128	G	T	MDA_other	FALSE	TRUE	TRUE	1	rs32673436	GCTTGAGATGATAGTTACATGGTTTTAATCTATTGTTTTAGCTTAATTTG	NA
chr1	ICR4035	8.54356718039688	29889452	G	A	ICR_novel	FALSE	TRUE	TRUE	3	rs249149014	GTGTATGCAATGGTGTCATCGTTTAGATGCTGATTATGGGGTGGATCCCT	NA
chr1	ICR2003	8.55169727119126	29965921	G	T	ICR_novel	FALSE	TRUE	TRUE	4	NA	TTACCCACGCCCCAATCCCCTGTCTCTACGAGCATGTCCCCACCACCTAC	NA
chr1	ICR4036	8.55169727119126	29965921	G	T	ICR_novel	FALSE	TRUE	TRUE	4	NA	TTACCCACGCCCCAATCCCCTGTCTCTACGAGCATGTCCCCACCACCTAC	NA
chr1	UNCHS000337	8.59920262675531	29982834	A	G	recomb_hotspot	FALSE	TRUE	TRUE	1	rs30563923	AACCCCAATGTCTACAATGTATATAATAGATGCATTTCGGGTAAATTTGG	NA
chr1	UNCHS000338	8.60596844236844	29985721	A	G	recomb_hotspot	FALSE	TRUE	TRUE	1	rs220299738	ACTCACACCCAAGAATAACTGAATCCCACGTGTGGAAAGCCGTGAGCAAT	NA
chr1	UNCHS000340	8.60601541457411	29987850	A	G	recomb_hotspot	FALSE	TRUE	TRUE	1	rs226276236	TTTTTGCATTATTATAAGTCCTTAATTTTATGGGTGGGCAGAGAATATGG	NA
chr1	UNC365663	8.60649572688858	30009620	T	C	haplotype_discrimination	TRUE	TRUE	TRUE	1	rs30709525	TTCCCAAGCAACTTCTCTACTACCTCTTTATCTAAATCCAGCCATGAGGC	NA
chr1	JAX00245493	8.60705270825645	30034865	C	A	MDA_other	FALSE	TRUE	TRUE	1	rs32676334	GTAATTTTGTCATTGGTATCTCCTGAGAAGTAGATTCATGCCTTTTCATT	NA
chr1	ICR037	8.60706272487523	30035319	A	G	ICR_novel	FALSE	TRUE	TRUE	1	rs32677895	CATATCGTGGTTTTCTTTTTTCTAAAATAGTTATTTCATCTCAAGGAGAT	NA
chr1	UNCHS000341	8.60800117615202	30077854	C	T	recomb_hotspot	FALSE	TRUE	TRUE	1	rs228379945	TTGTAGTAATGATTGACCATCTCTGTGAATATGCTAAAATTCTAAACTGA	NA
chr1	UNCHS000342	8.60812181683808	30083322	A	G	recomb_hotspot	FALSE	TRUE	TRUE	1	rs31924784	AACCCCTCTAATTATTTTTCACTTAAAATTGTGGTAGTGAAGGAACCCCT	NA
chr1	JAX00002024	8.60907529304303	30126538	C	A	MDA_other	FALSE	TRUE	TRUE	1	rs32110348	AATCAATGTTGTCATAAAAACATACATAACATAGGATTTTATAGTCCATT	NA
chr1	ICR038	8.60916901682401	30130786	T	C	ICR_novel	FALSE	TRUE	TRUE	1	rs32412082	ATTGGTAACAGTAATAATCACTGCAATGTTTGAGGAGCTAGTACACAAAA	NA
chr1	ICR4038	8.60923180822718	30133632	T	C	ICR_novel	FALSE	FALSE	TRUE	3	rs52641959	GGTTTTGTTATAGGAAAATAGATAGATAGATAGATAGATAGATAGATAGA	NA
chr1	UNCHS000343	8.60966837179186	30177887	C	T	recomb_hotspot	FALSE	TRUE	TRUE	1	rs223447013	CCATATACAAAAATCCAGAAAGGGTAAATGGCAAAGTTAGGAGGCCAACA	NA
chr1	UNCHS000344	8.60968616817986	30180627	T	G	recomb_hotspot	FALSE	TRUE	TRUE	1	rs48471042	GATGAGACTAAAGACCAACAGGACATTGTTAACTTTTCTAAGTGTGTGGT	NA
chr1	ICR039	8.6099240357411	30217250	C	A	ICR_novel	FALSE	TRUE	TRUE	3	NA	AAGATAGACACACTTGCATAGAGTCCTATGGTTCTCAACAATTTGTTGTC	NA
chr1	ICR4039	8.60994821674567	30220973	T	G	ICR_novel	FALSE	FALSE	TRUE	3	NA	CTTCTGAGATCTTCTTTGATTTCTTTCTTCATAGACTTGAAGATCTTCTC	NA
chr1	ICR040	8.61057456516792	30317408	G	T	ICR_novel	FALSE	TRUE	TRUE	4	NA	GGAGGAAGGCATTTTTAAGGGTAGGACTGGGAAGAGAAGAGGGAGGGGAG	NA
chr1	ICR4040	8.61062727235356	30325523	C	A	ICR_novel	FALSE	TRUE	TRUE	3	NA	CTGTGTTATCCATCCAATATCTATGGATATTGACCATTTATTAAATGTTT	NA
chr1	UNC368438	8.61073374541506	30341916	C	T	haplotype_discrimination	TRUE	TRUE	TRUE	1	rs32345181	AATGCCATGTAAATGTGAACTATTTTATAGTCACTGTTACTTGCAATAGT	NA
chr1	UNC369354	8.61126585092129	30423841	C	T	haplotype_discrimination	TRUE	TRUE	TRUE	1	rs31868647	AGTGAAAGCCCATTGCATTAAGCAAAGTGATAGGTCTGTACTGTCCCAAG	NA
chr1	JAX00245543	8.6706298511285	30489236	A	G	MDA_other	FALSE	TRUE	TRUE	1	rs38390414	ACTTCAGCGCACTTCACAAAATAGCAATTTAGGCTTTTTACTCAGCTACA	NA
chr1	UNCJPD000083	8.83144222788066	30544694	G	T	wild_alleles	FALSE	TRUE	TRUE	3	NA	AAACTGAACAACACTCTTCTCAATGATGCCTTGGTCAAAGAAGGAATAAA	NA
chr1	UNC370888	8.91992612257713	30570791	T	G	haplotype_discrimination	TRUE	TRUE	TRUE	4	rs217325504	TCTAAACAGAAATGGAGAAAGGGTGGAGGGGGTAGAGGGGAGGGACAGGA	NA
chr1	UNC371148	9.04486550394932	30607640	A	G	haplotype_discrimination	TRUE	FALSE	TRUE	4	rs266053925	TACCTTGGTCAAGGAAGAAATAAAGAAAGAAATTAAAGACTTCTAAAAAT	NA
chr1	UNCHS000345	9.12764305712093	30632054	G	A	recomb_hotspot	FALSE	TRUE	TRUE	1	rs231986316	GTTAAAAGTAGCTATCAACTACCAGTACCTTCACAGTAAGCTGCAAGACC	NA
chr1	UNCHS000346	9.13626868566474	30634598	A	G	recomb_hotspot	FALSE	TRUE	TRUE	1	rs36671840	ATCCCCTCTCATTTTGCTCTTCATGTATGTTGCCCTTGCTTGAAATGTTC	NA
chr1	UNC371742	9.15528535044181	30658485	C	T	haplotype_discrimination	TRUE	TRUE	TRUE	1	rs37372025	CCTCTCCCTTCCATAAAGCAGAGTTTAACCATGGGTTTAAACTCACATAA	NA
chr1	UNCJPD000084	9.15537949593235	30672980	T	C	wild_alleles	FALSE	TRUE	TRUE	3	NA	GGTTTTTTTGTCTTATTGACTGTGTCTTTTGCCTTGCAAAAGCTTTGCAA	NA
chr1	UNCHS000347	9.15554686641499	30698749	A	G	recomb_hotspot	FALSE	TRUE	TRUE	1	rs231612462	AGGTGTAACAGCAGAGTGGCCTTTTCAACACTTCTGAGGATAAGACCACA	NA
chr1	UNCHS000348	9.15556668275798	30701800	C	A	recomb_hotspot	FALSE	TRUE	TRUE	1	rs31590459	TGGTTTATCGTACCTAAGTGTATTTTTGAAATAAAGTTTATTAGAGCCAG	NA
chr1	JAX00002067	9.15562322850759	30710506	A	C	MDA_other	FALSE	TRUE	TRUE	1	rs6237824	GAGCCCAAGAATGTAACATGGTCTGTATGGGAACACCAGGACAGTAGAAT	NA
chr1	UNC371950	9.15565641162668	30715615	G	A	haplotype_discrimination	TRUE	TRUE	TRUE	1	rs36387191	TTAAACCTGTTTCCACTGCATTGAGGATGGAGGTTGGGTTTCTCTTTGTT	NA
chr1	JAX00191210	9.15590194982085	30753419	G	A	MDA_other	FALSE	TRUE	TRUE	1	rs52012952	CTTCTAGCATATAAGAGTACGAGGCAAAAGGATTTCTGTTAGTGTGAGGC	NA
chr1	UNC372374	9.15593348320178	30758274	C	T	haplotype_discrimination	TRUE	TRUE	TRUE	1	rs32046454	ACTTTTCTTAGTTGACAGTGATATATAACAACTAAAATTTGGAGAAACTA	NA
chr1	UNC372930	9.156215432546	30801684	A	G	haplotype_discrimination	TRUE	TRUE	TRUE	1	rs37007787	ACATTTAGACTCCCCAGAAGGGGTACTGCCAATGGCTACCTCCCAGCTAG	NA
chr1	UNCHS000349	9.15629206093493	30813482	C	T	recomb_hotspot	FALSE	TRUE	TRUE	1	rs32372810	AGAGAGAGCTCCTTGGTGCTTTGTAAATAGTGCAGTTTGAGAACCGTTGC	NA
chr1	UNCHS000350	9.15630777891265	30815902	G	A	recomb_hotspot	FALSE	TRUE	TRUE	1	rs32047896	TGGGCCCTCTCCCATTGATCACTAAGAGAATCCCCTGCAAGCTTGTCAGC	NA
chr1	UNCHS000351	9.15645503428082	30838574	A	G	recomb_hotspot	FALSE	TRUE	TRUE	1	rs30715366	CTCTTAAGATACAATATAGGTAGAGACAGACGGCAAATCCAGTGAGGCTA	NA
chr1	UNC373330	9.15650059693112	30845589	A	G	haplotype_discrimination	TRUE	TRUE	TRUE	1	rs31920146	GACGAAGTGAAAGAAAAGAACTACTAACCTAACATGAAGGCGATTTGGTG	NA
chr1	UNCHS000352	9.15650059693112	30845589	A	G	recomb_hotspot	FALSE	TRUE	TRUE	1	rs31920146	GACGAAGTGAAAGAAAAGAACTACTAACCTAACATGAAGGCGATTTGGTG	NA
chr1	UNCHS000353	9.15652169929047	30848838	T	C	recomb_hotspot	FALSE	TRUE	TRUE	1	rs32446951	TGATTACCCACGAGCCATCTCACTGGCCCTCACAATCCTAATATATTCCA	NA
chr1	UNCHS000354	9.15653719643711	30851224	T	C	recomb_hotspot	FALSE	TRUE	TRUE	1	rs32684509	AACACAGCTCAGGAACATTCCAGCCACTGCTAACTATCTCCTCCAACAAA	NA
chr1	UNCHS000356	9.15659428776942	30860014	G	A	recomb_hotspot	FALSE	TRUE	TRUE	1	rs247595626	TTGTCAACACAAGTCTGTCTCCAAGAGGATGTGTTCGATCATCACACACT	NA
chr1	UNC374016	9.20775733689626	30915001	G	A	haplotype_discrimination	TRUE	TRUE	TRUE	1	rs31529912	TTTTAATAAAGGAATTCTTTCTATCATATCTCTTGCTTCGGAGAAAGTAT	NA
chr1	UNC374362	9.21763133260858	30976991	A	C	haplotype_discrimination	TRUE	TRUE	TRUE	4	rs222878436	CGGTTTTGTAGTGAGTTATTTTGTGGATAAATTGTAGTGCTTGCTTTTGT	NA
chr1	UNC374674	9.21791067744492	31020000	A	G	haplotype_discrimination	TRUE	TRUE	TRUE	1	rs32692629	GAGTGCTGGGATCAAAGTAGACATATTCCATGCTAGGGTTCTTTCAGTTC	NA
chr1	UNCHS000357	9.21798583146155	31031571	A	G	recomb_hotspot	FALSE	TRUE	TRUE	1	rs212111690	GGGTTAAAGCACTGACTGGGTCATAATCTAACTAACTCGGGAACTCCCCT	NA
chr1	UNCHS000358	9.21801149982848	31035523	T	C	recomb_hotspot	FALSE	TRUE	TRUE	1	rs32697682	CTATGATAGCTCTGGGAATGCATGCCAAAGGTGCCAGGGGAACTGAGAGA	NA
chr1	JAX00002092	9.21808958310459	31047545	C	T	wild_alleles	TRUE	TRUE	TRUE	1	rs32083385	AAGCAGAGAGGTAGTTGAGGAACACCTTCTCATGGAGTCTGTTGTGACTA	NA
chr1	JAX00245639	9.21815943067998	31058299	A	G	wild_alleles	TRUE	TRUE	TRUE	1	rs31567661	ATTAGACGCTCGTCACTGACACATGTAGTTTAGTGCCCATTAACAAGAAA	NA
chr1	UNC375193	9.21816349657009	31058925	A	G	haplotype_discrimination	TRUE	TRUE	TRUE	1	rs32704001	TTGACAACTTTGTTTTAGGGCACTTGCAAAGCTGCTGTAGGACAGGGAGC	NA
chr1	UNCHS000359	9.22163635887449	31059631	T	C	recomb_hotspot	FALSE	TRUE	TRUE	1	rs219627403	GTAAGTCCCCGGAGGGTAGGACATAGCGATCTGCTTCCACCAAGCTCCCA	NA
chr1	UNCHS000360	9.23691498538646	31062737	A	G	recomb_hotspot	FALSE	TRUE	TRUE	1	rs230225148	TGTTGGGAGGTGGGAGAGACTGGTTATACGTAAAAGAATGAAACTAGATT	NA
chr1	JAX00245647	9.27861146797632	31085206	G	A	wild_alleles	TRUE	TRUE	TRUE	1	rs32705453	ACAGGACATACTCTCCTTCACAGGATATCAGCAAGGCTCATTCTTATCAA	NA
chr1	UNC375681	9.28131700056626	31103369	T	C	haplotype_discrimination	TRUE	TRUE	TRUE	1	rs31209061	TTTTGTGTCCCTGAATATGGGGTATGTGTGTGTTTGGCTGTTCATGGCTA	NA
chr1	JAX00245661	9.28598804009473	31134727	G	A	wild_alleles	TRUE	TRUE	TRUE	1	rs32707074	GGGTCCAACAGATTCTGTAGATCTCTCTTATAAGAAGATATAGTGCCACT	NA
chr1	UNCJPD008381	9.28745587680349	31144581	C	T	wild_alleles	FALSE	TRUE	TRUE	1	NA	TAATCTATAATATGAATTGTTTTTTGACGGAGTCTTGTTAGGTAGCTCTG	NA
chr1	UNC376451	9.28881393112395	31153698	C	T	haplotype_discrimination	TRUE	TRUE	TRUE	1	rs250048846	GCCCTGGGGATTATTTTCTTCATCAAAATACATCCTAGAATAAATCAACA	NA
chr1	JAX00245667	9.28974700694532	31159962	G	A	MDA_other	FALSE	TRUE	TRUE	2	rs32712686	AAGAGTCACTTGAAATCAGTTTCCTCCCACTACCAGCAGCAAGAGGGAAG	NA
chr1	UNC377023	9.29391814186706	31187964	G	A	haplotype_discrimination	TRUE	TRUE	TRUE	3	rs32111930	TATTCTGACAAATACAGAAGTGGATGCTCACAGTCATCTATTGTATGGAA	NA
chr1	JAX00245678	9.29771062437215	31213424	T	G	MDA_other	FALSE	TRUE	TRUE	1	rs32190314	AGTAGAGGGGACAGCCACATGGAAGAAACATGACCATTACCCAAGCTAAG	NA
chr1	UNC377508	9.29985368980031	31227811	A	G	haplotype_discrimination	TRUE	TRUE	TRUE	1	rs214825545	GAAAGTAAAGACTTGTGTGGCTGTCCTAGTGCTGAACCTCATCTTTTCCC	NA
chr1	UNCJPD000085	9.30530810189335	31264428	G	A	wild_alleles	FALSE	TRUE	TRUE	1	NA	GTTGTTTGTGTGTTCTGTGTTTGAGATGTGATAAGGTTTGGGCTAAATGG	NA
chr1	UNC378094	9.30723711400808	31277378	C	T	haplotype_discrimination	TRUE	FALSE	TRUE	4	rs247443356	GAGGCAACGCTGGAGATAGAAACCCTAGGAAAGAAATCTGGAACCCCTTC	NA
chr1	UNC378383	9.31996915807519	31331027	C	T	haplotype_discrimination	TRUE	TRUE	TRUE	1	rs228082521	AAACCATAGGCCCCATCATTACTACAGGTGTCTTTGTGTAGGGAGGAAAA	NA
chr1	UNC378818	9.33925848061947	31372759	A	G	haplotype_discrimination	TRUE	TRUE	TRUE	1	rs108119477	TGCATGATCTCTCACCAATACTAGAGATTGCTCACTTACCTCATCTGTCT	NA
chr1	JAX00245699	9.34361813005486	31382191	G	T	MDA_other	FALSE	TRUE	TRUE	2	rs32725918	ACAAAATTAAAACAGAAAGGTCACCAGTTATGGAACAGGCTATTCTCCAA	NA
chr1	JAX00191226	9.34967550981004	31395296	G	A	MDA_other	FALSE	TRUE	TRUE	1	rs48095865	GTAGACAGCATGTAAAGATAAGAAAGAGCAGAATGCTCCATCTACAAGGC	NA
chr1	UNCHS000361	9.36330716921603	31403838	A	C	recomb_hotspot	FALSE	TRUE	TRUE	1	rs31858957	AAAATGGAGGTTAAAATAAGTGGATTATCTAAGTTATGATCTAGTCAGGG	NA
chr1	UNC379113	9.38727655800268	31407688	A	G	haplotype_discrimination	TRUE	TRUE	TRUE	1	rs32728452	CCACATAGCAAAAAATAATATCAGTCTCCATTCTATAGGAGATGTAACAG	NA
chr1	UNCHS000362	9.38727655800268	31407688	A	G	recomb_hotspot	FALSE	TRUE	TRUE	1	rs32728452	CCACATAGCAAAAAATAATATCAGTCTCCATTCTATAGGAGATGTAACAG	NA
chr1	UNC379621	9.49600246672593	31451054	C	A	haplotype_discrimination	TRUE	TRUE	TRUE	1	rs32725170	CTGTTCTCCCCAGAAGTTCAACTATGCTTTCCAAATGAAAGTACTCAGTG	NA
chr1	UNC380599	9.52279905269281	31559181	A	C	haplotype_discrimination	TRUE	TRUE	TRUE	1	rs46218916	TAAACAAGAAAATAAAAATAGTGGTATACTGTGTGTCTAGTTGACAAAGG	NA
chr1	UNC380748	9.52292769979396	31578988	C	T	haplotype_discrimination	TRUE	TRUE	TRUE	1	rs32738251	ATGATAGGTGTGCTCTTTAAGAGAGTAAGTCATGTACTCTACACTCCAGA	NA
chr1	UNC380880	9.5231851628671	31618628	C	A	haplotype_discrimination	TRUE	TRUE	TRUE	4	rs31367469	CCTCCATTGGAGACCCTGTGCTCAGTTCAATGGTTGGCTGTGAGCATCTG	NA
chr1	UNCHS000363	9.5692829970455	31660265	C	A	recomb_hotspot	FALSE	TRUE	TRUE	1	rs32663480	GAGTTTTGACATACACCTAATAAAAAAATTATCCCTGTTTTTTAACATCC	NA
chr1	UNC381552	9.59458247949087	31663025	G	A	haplotype_discrimination	TRUE	TRUE	TRUE	1	rs263590687	ATAAATGTGAAATGGAGAGAGCTATAGAATCAGGGTAGTAAAGCCCTTAG	NA
chr1	UNCHS000364	9.60082485178989	31663706	C	A	recomb_hotspot	FALSE	TRUE	TRUE	1	rs216233171	CCTGAAACAAGTTAACTTGTCAACATCTTGGACTTGAATTTTGAGCATCC	NA
chr1	JAX00002140	9.64406742714192	31669084	G	A	wild_alleles	TRUE	TRUE	TRUE	1	rs32741207	TAAGGCAGGCACAGATTCCTAACCAGCAGAAATAGTGAAATGATACAAAA	NA
chr1	JAX00245728	9.64436407474382	31714757	G	A	MDA_other	FALSE	TRUE	TRUE	1	rs32741686	TGGTATGTGTATATAATTCATGTTAAATGTACACTTGCCCATTACAATAA	NA
chr1	UNC382234	9.64675111033772	31728300	T	G	haplotype_discrimination	TRUE	TRUE	TRUE	1	rs266040127	GGATAAAGAGAGGAAACTCATGGTAAAAGGGGTGGGAAGAGGAACAAGAG	NA
chr1	UNC382696	9.65368502307966	31767640	G	A	haplotype_discrimination	TRUE	TRUE	TRUE	1	rs31650300	TTTAATAGGGTGAGCCGTATTATATAGTACAGTCCTAAATACTGTTAGTA	NA
chr1	UNCHS000365	9.66023593143959	31804807	C	T	recomb_hotspot	FALSE	TRUE	TRUE	1	rs261755950	AGCTCTCTAGAGGAATACAGAAAGATGAAAGTAGACTGAGTTTATTTGTC	NA
chr1	UNCHS000366	9.66094254191703	31808816	C	T	recomb_hotspot	FALSE	TRUE	TRUE	1	rs31855276	TACCTTGTTTTTCTGACCCTTACCACCCTCTTCCTGATACTTTGTCCCTA	NA
chr1	UNC383081	9.66441760606599	31828532	G	A	haplotype_discrimination	TRUE	TRUE	TRUE	1	rs32414635	TCAGCAGATACTTAGCTCATTTTGGCTCTTACAGTATTTCTACACTTCCT	NA
chr1	UNC383274	9.66950893813167	31857418	A	G	haplotype_discrimination	TRUE	TRUE	TRUE	1	rs32749410	TATTCCAAATCCCCAGTCCCATGGGGCACCACATGCAGAATTTCTAGACA	NA
chr1	UNC383727	9.67429552349854	31884575	G	A	haplotype_discrimination	TRUE	TRUE	TRUE	1	rs244470111	TTTTGGGAGCTGGGTGTGGTGGCACATACTTTTAATCCCTACAACAAGGC	NA
chr1	UNCJPD000087	9.67993783195545	31916587	C	T	wild_alleles	FALSE	TRUE	TRUE	1	NA	TAGATGTCTCGAAGCAACCCTGTGAAGAAAAATTGCAGGAACAAGCAACA	NA
chr1	UNCHS000367	9.69357176566992	31993940	A	C	recomb_hotspot	FALSE	TRUE	TRUE	1	rs221762537	AAGATAAGTAGCCATCTTCAGAAGTAAAAGTTACAAAATAATCTTCTAAA	NA
chr1	UNCHS000368	9.69397310068043	31996217	A	G	recomb_hotspot	FALSE	TRUE	TRUE	1	rs229130888	CTAACCAGACATGCTACTTTCTAGAAATCTAATCTTGGCTAATAGTATAA	NA
chr1	UNCJPD000088	9.69603141875365	32007895	C	T	wild_alleles	FALSE	TRUE	TRUE	1	NA	CCCAGTATTAAATACATGAGCATCTAGGTTACATTTTTTAACTGCAAGTG	NA
chr1	JAX00245751	9.70184187547583	32040861	C	A	MDA_other	FALSE	TRUE	TRUE	1	rs32762759	ACTTCAGGGTCACCAGTTATACTGACATTACATTTTGCACACATTATTGT	NA
chr1	UNCHS000369	9.71064439193205	32078095	G	T	recomb_hotspot	FALSE	TRUE	TRUE	1	rs226831137	ACCAGAAGGTAAGAATTAATAGAGAGTACATGAGTACTGCCTTCTGGCTT	NA
chr1	UNCHS000370	9.71126800424704	32080313	A	G	recomb_hotspot	FALSE	TRUE	TRUE	1	rs32766003	ATAGGGAAGAGATAGAAATGGAGATAATGAAGGAAACTGAATGTGATTTG	NA
chr1	UNC385417	9.71180811211769	32082234	A	G	haplotype_discrimination	TRUE	TRUE	TRUE	1	rs32760971	AAATGGAAAAAAAATCACCTAGTAACAATCAAAAGAGAAAGGCAGACTGT	NA
chr1	UNCHS000371	9.71363874321909	32088745	G	A	recomb_hotspot	FALSE	TRUE	TRUE	1	rs32764016	AGGAGAAATAACAAGACTATAGTGTGACTCCTAAGTCAAGGCTATCAACC	NA
chr1	UNCHS000372	9.71440687164314	32091477	T	C	recomb_hotspot	FALSE	TRUE	TRUE	4	rs32766724	TGCAAATTCTAGGTCAAGTCTTGCAAATAACAATTTCTACAAAGGACCAC	NA
chr1	UNCHS000374	9.71931845123312	32108946	C	T	recomb_hotspot	FALSE	TRUE	TRUE	1	rs223024155	CCTTTATTTCTACTTCAATATAGTTTCAATTACATCGATGACCATGTCAG	NA
chr1	UNC385804	9.72026230449796	32112303	T	C	Sanger_known	FALSE	TRUE	TRUE	1	rs246828577	AAAAAATTGAATTAATACCCACAATCCTATATCACCACTACCAACAACAG	NA
chr1	UNC386035	9.73566339186416	32167080	G	A	haplotype_discrimination	TRUE	TRUE	TRUE	1	rs32767649	GTGCATACATTTATTAAAACAACTATTATTGAAAACTGGGCTGGCCCATC	NA
chr1	UNC386248	9.74368572287571	32195613	T	C	haplotype_discrimination	TRUE	TRUE	TRUE	1	rs32771674	TAAAAGTCTAAAGACCCAAGGAATGCTTTTATTGTCAGAAGGTGCCTTCC	NA
chr1	UNCHS000375	9.75582901227356	32238803	T	C	recomb_hotspot	FALSE	TRUE	TRUE	1	rs32762685	GCCCTTGTGTTGTTTTACTTACTTCCTCATTAGCATACAATGTGATGGGC	NA
chr1	UNCHS000376	9.75742234454995	32244470	C	A	recomb_hotspot	FALSE	TRUE	TRUE	1	rs250421305	CACGCACATGCACACACATTCTTGTTTTTGTAGAGAACAGAAAGGGTACA	NA
chr1	UNC387018	9.75992691556075	32253378	A	G	haplotype_discrimination	TRUE	TRUE	TRUE	1	rs32776248	TAACGTCTTCTTCATATGTTCTATATTATGATGGATACATAAAAATTGGG	NA
chr1	JAX00245787	9.79807575880885	32296188	C	T	wild_alleles	TRUE	TRUE	TRUE	1	rs32779942	TCATATAATTTGTAAAGGAACTGGTTTAATTACAATAGCATATAAGACTA	NA
chr1	UNCHS000377	9.81652020810547	32310126	T	C	recomb_hotspot	FALSE	TRUE	TRUE	1	rs246218969	AAATAAAAGCATTTACCTATTTAAGTAATCCTTTCAATTTCATACCAATT	NA
chr1	UNCHS000378	9.8202506502469	32312945	A	G	recomb_hotspot	FALSE	TRUE	TRUE	1	rs246668437	TGAGGAACCGCCAGACTGATTTCCAGAGTGACACTATGCCCCTCCTTAGA	NA
chr1	UNC388010	9.82203581039191	32314294	T	C	haplotype_discrimination	TRUE	TRUE	TRUE	4	rs214658279	AAAGTTTACTAGACCAAGGGGTCTCTTTTCTCAATGATGGCTGACTAGGC	NA
chr1	UNC388491	9.82574892707122	32343834	C	T	Sanger_known	FALSE	TRUE	TRUE	1	rs30598074	GCAAGCCACTGAGAAATGTCCCAAAGACCAAGGGGAATATGCATGAGGAA	NA
chr1	UNCHS000379	9.82574892707122	32343834	C	T	recomb_hotspot	FALSE	TRUE	TRUE	1	rs30598074	GCAAGCCACTGAGAAATGTCCCAAAGACCAAGGGGAATATGCATGAGGAA	NA
chr1	UNCHS000380	9.83137856863304	32346758	T	G	recomb_hotspot	FALSE	TRUE	TRUE	1	rs32562217	TTTGTCCTGTTAATCACAATGTGTACCTTAGAAAAGGGGAGCTGTACACT	NA
chr1	UNC389166	9.9460430422023	32398326	C	T	haplotype_discrimination	TRUE	TRUE	TRUE	1	rs32349960	TGCCTTTGTAAATGGCCACAGATCCTGTTTATGGTGGAAGGAGAGACCAA	NA
chr1	JAX00245815	9.94751521279027	32408545	G	A	MDA_other	FALSE	TRUE	TRUE	1	rs32792758	AGAAGGAAGAGAGTGGCAGTTAACCCATCCAGTTTGTGTCTTTATAATCA	NA
chr1	UNC389352	9.94899184930331	32418795	A	G	haplotype_discrimination	TRUE	TRUE	TRUE	1	rs259253975	AATTTTAGAATTAGAGAGTTTACTCTAGACTATCAATCTCTATTTTAAGG	NA
chr1	UNC389737	9.95608200955947	32468011	C	A	haplotype_discrimination	TRUE	TRUE	TRUE	1	rs32800526	GCCTCTTACCTTGTGCACTACATAAGCACCCAGTCTTACTGACTTGTGCT	NA
chr1	UNC390305	9.96596050401242	32523513	G	A	haplotype_discrimination	TRUE	TRUE	TRUE	4	rs32407157	GGGTAAAGGAGCATTTACACAGCCACTAGAGAGTAAATAAGGAGTCAGTG	NA
chr1	JAX00245836	9.96671659525376	32526964	T	C	wild_alleles	TRUE	TRUE	TRUE	1	rs32808574	ATACTCCTAAGGTAGAATTAATCAAATAGATACATCTTGAGGGGCCAGAT	NA
chr1	JAX00245836r	9.96671659525376	32526964	T	C	MDA_other	TRUE	TRUE	TRUE	1	rs32808574	ATACTCCTAAGGTAGAATTAATCAAATAGATACATCTTGAGGGGCCAGAT	NA
chr1	UNC390703	9.97495669713347	32564574	A	G	haplotype_discrimination	TRUE	TRUE	TRUE	1	rs244846886	AACTGCTCAGATGGTATAATGTTACACACATATTATGTTTTCCATGCTGA	NA
chr1	UNC391011	9.98215676275625	32597437	A	G	haplotype_discrimination	TRUE	TRUE	TRUE	4	rs217477014	TTTCAAATGTTATCCCCTTTTCTAGTTTCCCCTCCCAAAACCCCCTATCC	NA
chr1	UNC391961	9.99323237111102	32647989	A	G	haplotype_discrimination	TRUE	TRUE	TRUE	1	rs30750347	GTACAACTGGAAATCATTATATAGAGTGAGATAAGCTAAACTCAGGACAG	NA
chr1	UNC392954	10.0111079805836	32729578	T	C	haplotype_discrimination	TRUE	TRUE	TRUE	1	rs31791374	GAAAAAATCAACTTCAATATTCTTCATCGTAAGTATGGCTGTCTGCAGGA	NA
chr1	UNCHS000381	10.0113794894477	32741932	A	G	recomb_hotspot	FALSE	TRUE	TRUE	1	rs37336714	CAGCTACCCCCTTTTGGAAAAGGCGGTCAGATATTTATGTGAACATTAGT	NA
chr1	UNCHS000382	10.0114596410446	32745579	C	A	recomb_hotspot	FALSE	TRUE	TRUE	1	rs260810038	CCTATCCCTGAGAAGTAACAATTAATTTTACTTGTAACCATGGAAAATTT	NA
chr1	UNCJPD000090	10.0130258168731	32816842	G	A	wild_alleles	FALSE	TRUE	TRUE	3	NA	TTCAGACCATTTGCTTGGAAAATTGTTTTCCAGACTTTGATTCTGAGGTA	NA
chr1	UNC394473	10.0132856117802	32828663	T	C	haplotype_discrimination	TRUE	TRUE	TRUE	1	rs37079358	TGTTCAGACTTCCATTTTCCCTCCAGGTCCATCTTCACCACAAATATCAA	NA
chr1	JAX00245906	10.1354540114097	32858184	G	A	MDA_other	FALSE	TRUE	TRUE	1	rs37323134	CCCAGTTGCTGCTTCCATAAAACTGATCCACAGAGTACCAGCTCCCTCCT	NA
chr1	JAX00245909	10.1367637446792	32861803	T	C	wild_alleles	TRUE	TRUE	TRUE	1	rs31697918	GAGTAGATGAAAAATTCTGGCTTCCAAAGAAAATGGTGGGCAGAGTATTA	NA
chr1	UNC394961	10.1376362970176	32864214	G	A	haplotype_discrimination	TRUE	TRUE	TRUE	1	rs32312771	TGAGCTATTTACATTGATGAAACTTGGTTTTATTTTTTCAGATTGTGACC	NA
chr1	UNCHS000383	10.1384046207896	32866337	A	G	recomb_hotspot	FALSE	TRUE	TRUE	1	rs49141544	CTCAGGCACTGATAGGACAAGGTCAAGGTGAAGAGCACAGACCACAAGGT	NA
chr1	UNCHS000384	10.1393994969316	32869086	C	T	recomb_hotspot	FALSE	TRUE	TRUE	1	rs32122760	CTTAGAAAGGAAACAAATATATCCTTTAACCCCCACCCCCTAAATGAAGG	NA
chr1	UNCHS000385	10.2231892363319	32937314	G	A	recomb_hotspot	FALSE	FALSE	TRUE	4	rs237697405	GTGGCTCACAGCCATCTGTAATGAGATCTGATGCTCTCTTCTGTGTGTTG	NA
chr1	UNCHS000386	10.2831047479978	32939697	G	T	recomb_hotspot	FALSE	TRUE	TRUE	1	rs258126713	TGCTAGATAGGAAAATGAATGGATATATTGTAAATTCATAAAAATAGATC	NA
chr1	UNC396545	10.2967532460717	32970768	T	G	haplotype_discrimination	TRUE	TRUE	TRUE	1	rs241229259	CGGTTTATGAACAGTCTCCAGTAGTCAAGCCAAGAAGTATATTTTATTTA	NA
chr1	JAX00002239	10.3032736838491	32988785	A	G	wild_alleles	TRUE	TRUE	TRUE	1	rs31821751	CTCATTGCAAAGTGTTGATTTCCTCTCAGGATTTTAAAGTCCTAGCTTCA	NA
chr1	UNC396884	10.305737531348	32995593	G	T	Sanger_known	FALSE	TRUE	TRUE	1	rs32536180	CTTCACCAACAGAATAGTTCATGTCAAAACAGATAATCAGGGATAGAAGA	NA
chr1	UNC397206	10.3190686545076	33032429	C	T	haplotype_discrimination	TRUE	TRUE	TRUE	1	rs32544018	TGGGAACCATGCCTATAATACTAGAAAAGTGAGCCTTTGTCAGATGGACT	NA
chr1	JAX00245970	10.3197220451981	33058447	A	G	MDA_other	FALSE	TRUE	TRUE	1	rs50513618	CAAGGTAGTACCAGTGAGCTTGGGAGTTGAAAGGGTCATGATTATGTACT	NA
chr1	JAX00191267	10.3197983287716	33061918	G	A	MDA_other	FALSE	TRUE	TRUE	1	NA	GGTATGCTTGATTGAAAGGGTTATGGGGGAGAAAGTGGGTCAAGAGAGAA	NA
chr1	UNC398516	10.3213582849944	33132898	G	A	haplotype_discrimination	TRUE	TRUE	TRUE	1	rs228730891	ATCAATTTTATATGAAAAGAAAATAAGGAATATTACAGCAGTTTTCTCTG	NA
chr1	JAX00002252	10.3222599959534	33173927	T	C	MDA_other	FALSE	TRUE	TRUE	1	rs32214712	TGGAAGAGTGCTCTGAGCATAAATATTCACTCTCTGATGACACATTGCTC	NA
chr1	UNC399108	10.3222691825088	33174345	C	T	haplotype_discrimination	TRUE	TRUE	TRUE	1	rs250331822	CCCAGAACTGAGTTTTTAGGCAGTTGTAAGCTGTCTATCTTGGGTGCTGG	NA
chr1	UNC400048	10.3237964143752	33243836	C	T	haplotype_discrimination	TRUE	TRUE	TRUE	1	rs48902285	GCATCCTGTCGTAGGTTTTTTTTTCAGATTAAAGTCCATGGCTCCTGGGC	NA
chr1	UNC400200	10.3241441408807	33259658	A	G	haplotype_discrimination	TRUE	TRUE	TRUE	1	rs242890265	ACATGTGATGCTATCCAGTGCTTTTGGATAAAAATAATTGATAGTAGAAA	NA
chr1	JAX00246022	10.3243859802478	33270662	C	T	MDA_other	FALSE	TRUE	TRUE	1	rs49066862	GTTTGCATGTAGAAGTTCTACCATACCCATGACATTATGGAAAAGTGCTG	NA
chr1	UNCHS000387	10.326463306567	33365183	C	A	recomb_hotspot	FALSE	TRUE	TRUE	1	rs48019183	CAGCATATTGGAACATACTTTAGCTGCCATAACTGTGTTTTATCTGGGAC	NA
chr1	UNCHS000388	10.3265307332462	33368251	A	C	recomb_hotspot	FALSE	TRUE	TRUE	1	rs30849932	CTCGACTTCCCTGTCACCTCAATTTTGAGATAACACAATCCATTTCTCCA	NA
chr1	UNC401821	10.3266065992491	33371703	G	A	haplotype_discrimination	TRUE	TRUE	TRUE	1	rs48539157	ACTTTCATTAGAATTTTCACTTCATTACATTAAACATTTTAGCTCTATTT	NA
chr1	UNC402209	10.3270588722712	33392282	T	C	haplotype_discrimination	TRUE	TRUE	TRUE	1	rs32295420	AAATTATAAGTAGAGCTAGTTTTGTGATATCTATCTTGAATACACAGACT	NA
chr1	JAX00246070	10.3278596190305	33428717	G	A	wild_alleles	TRUE	TRUE	TRUE	1	rs36255617	TTCACAAACCCATTCTTCCAGTTGATCTAGTGTTTTTTAGGCTTTTCACT	NA
chr1	UNC402814	10.3282666185979	33447236	C	T	haplotype_discrimination	TRUE	TRUE	TRUE	1	rs38164273	GCCAAAGTGACGAAACAGGCTGATCTTTTTTGACTGGACAATTTGCTCTC	NA
chr1	UNC403880	10.3294108062687	33499298	A	G	haplotype_discrimination	TRUE	TRUE	TRUE	1	rs37993797	CTTTGCAAAAACACATTTCCTTCCAATTCTGCCTTTCCAGCAAAGTGAAC	NA
chr1	JAX00246094	10.3301481921688	33532850	A	G	MDA_other	FALSE	TRUE	TRUE	3	rs238447707	CCACAAAGCTAGAACATGGTGCCCACACATATAGACATGCAGAATACTCA	NA
chr1	UNC404611	10.330361021361	33542534	A	C	haplotype_discrimination	TRUE	TRUE	TRUE	1	rs32116319	AAGTTCAGTTTTGATGTGAAGAGTTTCAGTGTTCCAAGTCTCATTTGCTG	NA
chr1	UNCHS000389	10.3303893941911	33543825	T	C	recomb_hotspot	FALSE	TRUE	TRUE	1	rs31720527	GGAGAACAGAGCAGAGCTTGTAGGTAAGATTTGTATGAATGCTTTGGAAA	NA
chr1	UNCHS000390	10.330474534659	33547699	G	A	recomb_hotspot	FALSE	TRUE	TRUE	1	rs38557466	GGGTGCTTTGTGTTTGCTGTTGTCTTTGGTCTCATGTTGGAACACATTTA	NA
chr1	UNC405147	10.3311461421852	33578258	G	A	haplotype_discrimination	TRUE	TRUE	TRUE	1	rs258580018	CTATATTCCCAACTATGCCATACACAGTTTTTAGCCAATGTGCCCTATGT	NA
chr1	UNCHS000391	10.3312909732856	33584848	A	C	recomb_hotspot	FALSE	TRUE	TRUE	1	rs31595000	GTTCCTCTTAAAATGGTTAAAGGGTCAGAGGTATGTTGTAATCTTGCCAA	NA
chr1	UNCHS000392	10.3313462684372	33587364	G	A	recomb_hotspot	FALSE	TRUE	TRUE	1	rs39215910	CCTGCCCCCTTCCTCAGCCAGGGCTCAGGGAAATTAGTTTTTTTCTGTGC	NA
chr1	UNCHS000393	10.3318270681313	33609241	G	A	recomb_hotspot	FALSE	TRUE	TRUE	1	rs31157277	GTTTATCTTCAGTTGTGAAAGATCTTACTATTACTACATTTCATGAAAGC	NA
chr1	UNCHS000394	10.3319375045925	33614266	T	G	recomb_hotspot	FALSE	TRUE	TRUE	1	rs32373623	CTGCTATTTCTAGTTTCTGAGTTGCCTTGGGTGGCGGGTTATGTATGCAT	NA
chr1	UNC405774	10.3323010548298	33630808	C	T	haplotype_discrimination	TRUE	TRUE	TRUE	1	rs32523095	CAGTTCCTAGCACTACATGGGGCATGGAGGCATACTTATATGCCAGCACA	NA
chr1	UNC406061	10.3327074829846	33649301	A	G	haplotype_discrimination	TRUE	TRUE	TRUE	1	rs37847153	AAGTCTCAACCTAGGCAGCTGTGGCCGTCTGCATCAGAGATCTGTGTCAC	NA
chr1	UNC406743	10.3354580410853	33697351	T	C	haplotype_discrimination	TRUE	TRUE	TRUE	1	rs31607395	ATCTTTTGTTATCTTCTTTCAGTGTCTTCTTGTCTTTCTCTTGAGACAGG	NA
chr1	UNC407455	10.5153436763323	33731402	T	C	haplotype_discrimination	TRUE	TRUE	TRUE	1	rs32254995	CTTCCCCTGATCTTGAGACAGCCCAGTGCATCTTGTGTCTCATGAAAGGA	NA
chr1	JAX00246131	10.5155358467636	33740146	A	C	wild_alleles	TRUE	TRUE	TRUE	1	rs30495026	TGTATTTATGACATCTTGTAGAGGCAGTTTCCTCTCCGACAGGTAGATGA	NA
chr1	UNC407727	10.5156588323232	33745742	G	A	haplotype_discrimination	TRUE	TRUE	TRUE	1	NA	CACCCCAGGGCCAGTGCTGACCGCTCTCTTCATGTGCTGCCTTGAGCTCA	NA
chr1	B6_01-033811444-S	10.5293509146512	33754598	A	T	sister_strains	TRUE	FALSE	TRUE	1	NA	GTTCATTCACGCTGACAGTGAATGAAATACAAGCATTTTGATGACTGGGT	GTTCATTCACGCTGACAGTGAATGAAATACAAGCATTTTGATGACTGGGA
chr1	UNC408010	10.5495355118952	33762535	T	C	haplotype_discrimination	TRUE	TRUE	TRUE	1	rs218959745	CAATCTATGTATACGTAAGATGGCGGGACTCTGGAACTAAAAACATAGCT	NA
chr1	UNCHS000395	10.5557705890035	33763797	G	A	recomb_hotspot	FALSE	TRUE	TRUE	1	rs51509920	CAGGGAAAATTCTGTCAAAAACTAGTTAAAAAGCCCAATGATCACATTAG	NA
chr1	UNCHS000396	10.5769658986665	33768087	T	G	recomb_hotspot	FALSE	TRUE	TRUE	1	rs45670208	TTTTATTTTCATCCACTTAGTCAGAGGTAGCCCAGAGGCCCATCTTAGTC	NA
chr1	UNCHS000397	10.5997866761334	33772706	T	C	recomb_hotspot	FALSE	TRUE	TRUE	1	rs47316771	ACTAATGACCCATAATGATCCCCCAAATCTACATAATGTAGGAAGAGAAT	NA
chr1	UNCHS000398	10.6148457213205	33775754	A	G	recomb_hotspot	FALSE	TRUE	TRUE	4	rs50887812	TTTAAATAAAAGTAAAGTTGGGGCTGTAGATATGGCTCAGTGGTGAAGAG	NA
chr1	UNC408340	10.6372900563394	33794732	T	C	haplotype_discrimination	TRUE	TRUE	TRUE	1	rs31799379	ATACATTCTCTCCTAGCCTTTCTTCCCAGACAGGAAGCTGACAAACTCAA	NA
chr1	UNC408563	10.6895814898149	33815202	A	G	haplotype_discrimination	TRUE	TRUE	TRUE	1	rs50139691	TAGCTCAAGTGCTTCAGGTCTTGGACTTCACTTAAACCTATCCATCCATC	NA
chr1	UNC408807	10.6982878610369	33827517	T	C	haplotype_discrimination	TRUE	TRUE	TRUE	1	rs52496020	GAAAGATGAAGGCCAAATCAATATGCTTAAGCACATTGCAGAAAGTACAA	NA
chr1	UNCHS000399	10.6983560569253	33830620	A	G	recomb_hotspot	FALSE	TRUE	TRUE	1	rs239578052	ATTCGGAGGTCTAAAGATTCCAAGGAAAGAGTTCTCTCCTTCTACCATGA	NA
chr1	UNC409387	10.6990233568802	33860983	T	C	haplotype_discrimination	TRUE	TRUE	TRUE	1	rs212171603	TAACCCCCAAATTACTGATACTAGAGACTCTGTGTTCCCTGCCAGAGGTT	NA
chr1	UNCHS000402	10.6990300380114	33861287	A	C	recomb_hotspot	FALSE	TRUE	TRUE	4	rs235585038	GTAAACAGAGGTCAGGTCACAGATAGTTACGATGGGCCATCAAATTAGTC	NA
chr1	UNC409541	10.6991706054952	33867683	G	A	haplotype_discrimination	TRUE	TRUE	TRUE	1	rs36751879	GTTTGGTCGTTCCTTTGCTTTGCTATGACATAGGGCCTCATGCAGCCCTG	NA
chr1	UNC410159	10.699686481128	33891156	G	T	haplotype_discrimination	TRUE	TRUE	TRUE	1	rs250633510	AGGGTACTGGGTCCCCTGGAAGAGGAGTTAACAGATGTGGGCTGCCATGT	NA
chr1	JAX00246170	10.7601443669113	33899374	T	C	wild_alleles	TRUE	TRUE	TRUE	1	rs36905794	GGCTTTGAAATGCAGACTCTTCCAGATTCTCCATCAGTGAGTTGGCTGTT	NA
chr1	UNC410424	10.7602081013864	33902274	C	A	haplotype_discrimination	TRUE	TRUE	TRUE	1	rs50789835	AGCCAGAGACTCCGGGAGTTTGCTATGATGTTGTGCATTCTAGTAATGTC	NA
chr1	UNC410901	10.7607488334646	33926878	T	C	haplotype_discrimination	TRUE	TRUE	TRUE	1	rs50168520	ATGTAAGTTCAAGGAGCTTTCTGCTTTTTGTAAGTTTTGCTCACTTCCTG	NA
chr1	UNCJPD000093	10.7608985655263	33933691	C	T	wild_alleles	FALSE	TRUE	TRUE	1	NA	CAATTGCAGAAGGCAGCCAGAATAGGAGGATGCTCCATAGGATGGTGGTT	NA
chr1	UNC411215	10.7610571544824	33940907	G	T	haplotype_discrimination	TRUE	TRUE	TRUE	1	rs31224108	TGGTTCCCATCTCGAGCTGTGGAAAAAATTTAACTGACAGTCTGTATTTG	NA
chr1	JAX00246189	10.7611990845654	33947365	G	T	wild_alleles	TRUE	TRUE	TRUE	1	rs31516064	GAGAATGACTACATAACACTGGCCACAATATACATCTCAAACAGGTCCAA	NA
chr1	UNC411472	10.7613326632343	33953443	C	A	haplotype_discrimination	TRUE	TRUE	TRUE	1	rs36978729	GTTAGATATCATGGAAAGTTTCTGCTTCTCCTTCAACAATGAAAGATGGT	NA
chr1	UNC411848	10.7616285889956	33966908	C	T	haplotype_discrimination	TRUE	TRUE	TRUE	1	rs37540023	GAGTGTTTTGACAATCTGCTTGCATTTCCCCCTTGTTCATCTCTGTTGTC	NA
chr1	UNC412410	10.7819953687073	33988381	T	C	haplotype_discrimination	TRUE	TRUE	TRUE	1	rs252058858	TAGTGCCCTCTTCTAACCTCCCTGGGTACCAGGCATGACTATGGTACACA	NA
chr1	UNC412688	10.7944891628711	34001076	G	A	haplotype_discrimination	TRUE	TRUE	TRUE	1	rs257866578	GCCTGTGTTCTTGACCACAGTGTATTCATGCACAAGGTAAAACTGAAAAT	NA
chr1	UNC412921	10.8136692774404	34020565	C	T	haplotype_discrimination	TRUE	TRUE	TRUE	1	rs36503757	CCTGGCAGAGCCAAGGTCTGCATCTAATCCTGCTGAGGCTTAGCTCTCCC	NA
chr1	UNCJPD008613	10.817660008857	34024620	G	A	wild_alleles	FALSE	TRUE	TRUE	1	NA	CGGTGATAAAAACAGTTTGACTGTGTAAGCAATGATTTCCTATTCTGATC	NA
chr1	UNCJPD000094	10.8176806760234	34024641	G	A	wild_alleles	FALSE	TRUE	TRUE	1	NA	AGGTTTTGTTTCTGAAGCACACAATTAGATGCAAAGATGATAGACAGTAT	NA
chr1	UNC413286	10.8235496205318	34041701	G	A	haplotype_discrimination	TRUE	TRUE	TRUE	1	rs37093595	CAATGAACGCTGGCTACCAGCAGGTGGTGGAGAGTGCTGGCCCTGCTGTT	NA
chr1	UNC413360	10.8236609800441	34046768	G	A	haplotype_discrimination	TRUE	TRUE	TRUE	1	rs6262603	ACATGATTCATGGGGGGAGTTAACCTAGCTAAAGTGTAATAATTTTGAAG	NA
chr1	UNC413634	10.823994794852	34061957	A	G	haplotype_discrimination	TRUE	TRUE	TRUE	1	rs38455230	ATTCATTCATGAAAGAAAAAAATATACCTAGGAAATGTTGGGCTGGATCA	NA
chr1	UNC413954	10.8245005828559	34084971	C	T	haplotype_discrimination	TRUE	TRUE	TRUE	1	rs255297755	CTTCTGTCAGGGTCAGTGTGTCTGCTTTTATATTGAGGTCTTTGGTCCAC	NA
chr1	UNC414357	10.8249076923102	34103495	T	C	haplotype_discrimination	TRUE	TRUE	TRUE	1	rs36450185	TGCTCTTACCAGGAAACATCATTAATTCTGCCAGGTGGGCAAAATGAACC	NA
chr1	UNC414561	10.8251320376628	34113703	A	G	haplotype_discrimination	TRUE	TRUE	TRUE	1	rs31182372	CAGGATATTACTTATATTTAAAATCTGTAGGCCTGTCATTGTAGTTCAGG	NA
chr1	JAX00246237	10.8251555754638	34114774	C	T	wild_alleles	TRUE	TRUE	TRUE	1	rs36698251	GGTAAATCTAAAGAGAAAACATTTCCTCTGCCCAGTCTGTGAACGTGCGC	NA
chr1	UNC414867	10.8254166450604	34126653	A	G	haplotype_discrimination	TRUE	TRUE	TRUE	1	rs235414176	CAGCTAATCCATGATCTTTAGCTTCAGGATGTACAGAGTTCAAGCTATCA	NA
chr1	UNCHS000403	10.825776041568	34143006	G	A	recomb_hotspot	FALSE	TRUE	TRUE	1	rs32567942	CAAACAGGGTATGAAGATAATTTCCTCTTGTTCTCAAACGAGGCTTCTTA	NA
chr1	UNCHS000404	10.8258316883581	34145538	G	A	recomb_hotspot	FALSE	TRUE	TRUE	1	rs47784460	TTCTCAGCATCTTGTTGCTTGGAATGTGGTAGATGCCTGTTAAATACTGT	NA
chr1	UNC415288	10.825868456557	34147211	C	A	haplotype_discrimination	TRUE	TRUE	TRUE	1	rs31082586	GATGCTGACTGATCTAACTCTCAAGCACATAGGAAGATTATTAATGGTAA	NA
chr1	UNC415620	10.8262146006893	34162961	G	T	haplotype_discrimination	TRUE	TRUE	TRUE	1	rs31518908	GGATGCCATTGCAGAGCCAGCACTGATACACTGGCTAAAGCCAGCAGTTT	NA
chr1	JAX00246252	10.8264395394318	34173196	C	T	wild_alleles	TRUE	TRUE	TRUE	1	rs37757985	GAAAATGAACCAGTCACGGGCCATCACCTGACTCATTTCATAATTACTAG	NA
chr1	UNC416008	10.9471133617442	34178623	G	A	haplotype_discrimination	TRUE	TRUE	TRUE	1	rs30547841	AATTTATCCTTCAGCAGCCGGGCCTTTTCCTCAGACGAGGCCTTTTCGAG	NA
chr1	UNC416328	10.947577656407	34199749	T	C	haplotype_discrimination	TRUE	TRUE	TRUE	1	rs38182122	ATGTTCTTAGCAAATAAAAACAGTAAGAAGTAAGTCATTAGGTTCAGCTT	NA
chr1	UNCHS000405	10.9478603957252	34212614	G	A	recomb_hotspot	FALSE	TRUE	TRUE	1	rs32138088	TGCCAAGTGCGTGTGGACTGGTTAAGACAAGCTCATGCGTTTTATCAACA	NA
chr1	UNC416643	10.9479101525706	34214878	C	T	haplotype_discrimination	TRUE	TRUE	TRUE	1	rs216483329	AATTGAAATTTGATAAAGAAGGAAACTTTAATATTAGGGGGACTAAGGAT	NA
chr1	UNCHS000406	10.9479134491814	34215028	G	A	recomb_hotspot	FALSE	TRUE	TRUE	1	rs36366674	CTTGTCTTCATGTGCAAGGTCTAACCAGTACTGGAAGACAAGCTATTTGA	NA
chr1	UNC416870	11.0136836618272	34225808	A	G	haplotype_discrimination	TRUE	TRUE	TRUE	1	rs32149258	ATTTCCTGCTTCAGCCTCTGGGCTGCCTCCAGTTGTTGGTTCACGGCATC	NA
chr1	UNCJPD000095	11.0453842152582	34256197	G	A	wild_alleles	FALSE	TRUE	TRUE	1	rs37220149	CAGGTATTTAGAAGTCACACAAATAGGTAATATTTCTGGCACCAGCCACA	NA
chr1	UNC417558	11.0542281157481	34264675	T	C	haplotype_discrimination	TRUE	TRUE	TRUE	1	rs37740656	TTGTCAAGAAGAGCATTGACGAGGTACCCGAGGCTCGTTTGTGACTTAGC	NA
chr1	UNC417887	11.0699081355252	34280556	G	A	haplotype_discrimination	TRUE	TRUE	TRUE	4	rs220187123	CTATTAGAAGATGTGGCCCTGTTGGAGTAGGTGTGTCACTGTGGGTGTGG	NA
chr1	UNC418172	11.070277136159	34297346	A	C	haplotype_discrimination	TRUE	TRUE	TRUE	1	rs37268452	AGTCACCATGGACTGCTTAGTGGTACTGTGGCATGATCAGCGTGTTAAAA	NA
chr1	JAX00246303	11.0705458319152	34309572	A	G	sister_strains	FALSE	TRUE	TRUE	2	rs37018027	ACAGGATTATTGTATTCCTACTTGCCTAGAGCTGTATCATTCATGTGAAC	NA
chr1	JAX00246303q	11.0705458319152	34309572	A	G	sister_strains	FALSE	TRUE	TRUE	2	rs37018027	ACAGGATTATTGTATTCCTACTTGCCTAGAGCTGTATCATTCATGTGAAC	NA
chr1	UNC418392	11.0705946657096	34311794	T	C	haplotype_discrimination	TRUE	TRUE	TRUE	1	rs31840993	TGGGGTCTATATTGGCACATCCATGACTCAAAAGTAAAGGCTACCAACTG	NA
chr1	UNC418645	11.0708815807349	34324849	T	C	haplotype_discrimination	TRUE	TRUE	TRUE	1	rs31282479	AACTATAACACCAATATGTCTGCAGATAGTGACCAGTGGGGGATGGGAAC	NA
chr1	UNC419202	11.0713745998663	34347282	T	C	Sanger_known	FALSE	TRUE	TRUE	1	rs39834889	GATTGATGTACTTCACCGTCTGAGTAAGTCAAGTATAGTGTAGCCCAGAA	NA
chr1	UNC419632	11.1543892769601	34377379	A	G	haplotype_discrimination	TRUE	TRUE	TRUE	4	rs31325867	TGACCATCTCTCATGGTTATAAGAGATGGTATAGCATGGTAGCAGGCAGG	NA
chr1	UNCHS000408	11.1633318604964	34378446	G	A	recomb_hotspot	FALSE	TRUE	TRUE	1	rs247194354	TCACTTCAGCCTATAAGCACTGCCTTGTAGGGTCTCTCTAAGATCAACAG	NA
chr1	UNC420009	11.1929693194125	34394611	G	T	haplotype_discrimination	TRUE	TRUE	TRUE	1	rs226613201	GGACTACCTTTTAGAGTTTTGAAAATTGGAATTTTCTTTCGGTCTGACAA	NA
chr1	UNC420225	11.193231685676	34406549	T	C	haplotype_discrimination	TRUE	TRUE	TRUE	1	rs32656566	ACTTCCAAAAGAGAAAGAAGTTAGCATCTTCCAGAGATGGTAAGGCTTTT	NA
chr1	UNC2316202	11.1934300317582	34415574	C	T	haplotype_discrimination	TRUE	FALSE	TRUE	3	NA	CCTCCATTGACAGCTGTCCCTTATCCCATCCCTTTTAATATGTCTGGTGC	NA
chr1	UNC420525	11.1937114744095	34428380	T	C	haplotype_discrimination	TRUE	TRUE	TRUE	1	rs6254791	ATAAAGGATGCCAAACCGGGTGCTCACTGGGAAATGGACTTTACTGAGAG	NA
chr1	JAX00246331	11.1937802856652	34431511	C	T	wild_alleles	TRUE	TRUE	TRUE	2	rs37593213	GAGTTGCTGGTGGTAGCTGAGAAAGTGGTTGACAACAAAGAAATACTTAC	NA
chr1	UNC420638	11.1938436465245	34434394	T	C	haplotype_discrimination	TRUE	TRUE	TRUE	1	rs245406970	GTGGAACAAGCAAACAGAAATGGAGACTGAGAAAAAAAGCAGGGAGAAGG	NA
chr1	UNC421161	11.2070617500916	34458832	G	A	haplotype_discrimination	TRUE	TRUE	TRUE	1	rs230651121	ATGCCTTGCCACTAAATAAACATGACAACCTGGATTTGATACCTAGGACC	NA
chr1	UNC421398	11.2347789607102	34475749	A	G	haplotype_discrimination	TRUE	TRUE	TRUE	1	rs247758175	AGACTTTTACTCCCTGTATTACTTACTTTGCTATTATTGGGACAAAATGC	NA
chr1	UNC421584	11.3455271440368	34487132	G	A	haplotype_discrimination	TRUE	TRUE	TRUE	1	rs31328483	TTGCAGGTTTTAAGACTTGTTCACCAAAGAATTTAGAAAGCTCAAGAACG	NA
chr1	JAX00002354	11.4366881282644	34513356	C	T	wild_alleles	TRUE	TRUE	TRUE	1	rs31602556	GACACACACAAAGTATGATTCTACTTGTGGACTAGAGCTGGCTTTCTGGA	NA
chr1	JAX00246362	11.4847756199365	34542382	G	A	MDA_other	FALSE	TRUE	TRUE	1	rs36763391	TCCGCTGACGCCATGTGCGTTTTACCTGTGTATGGCTAGGATCTCTGTCC	NA
chr1	UNC422528	11.4978260608976	34552517	A	G	haplotype_discrimination	TRUE	TRUE	TRUE	1	rs16808053	CCCCGTGGCTCCATCACAGATCCCTGAACTAAATCAACTGTTGCAGGAGG	NA
chr1	JAX00246365	11.4978332255317	34552843	A	C	wild_alleles	TRUE	TRUE	TRUE	1	rs38366035	ACACTTGGCATCCATTGCACTCTCTCCATTCCAGTCAGCGTCTGTCACTC	NA
chr1	JAX00246378	11.4983250359058	34575221	C	T	MDA_other	FALSE	TRUE	TRUE	1	rs38709789	CCCAGGATGTGCAGCTCAGTCTAGCTGTTTGATCTGACAGATTTATTTCT	NA
chr1	UNCHS000409	11.4987073108922	34592615	T	C	recomb_hotspot	FALSE	TRUE	TRUE	1	rs36552797	CCAGCCCCTCATGCATTTCCTCTATCACATGAAATAAAACGATAAAGTAG	NA
chr1	UNC423396	11.4988214835124	34597810	C	T	haplotype_discrimination	TRUE	TRUE	TRUE	1	rs217622579	AAAATAGGGCAAGGATTTAATGAGGATAGATATTCAAGTTTAAAGACCCA	NA
chr1	UNCHS000410	11.4988214835124	34597810	C	T	recomb_hotspot	FALSE	TRUE	TRUE	1	rs217622579	TGGCTTGTGCTATATCATAAGCCTTTTTCATTGGGATCTGGGGATGCCGT	NA
chr1	UNCJPD009484	11.499129628711	34611831	T	C	wild_alleles	FALSE	TRUE	TRUE	3	NA	AATAGATTTTGGCCTCGCCATCCAGCACTTTACTGAAATGACAGTGTGGG	NA
chr1	UNC423980	11.4993888302282	34623625	A	G	haplotype_discrimination	TRUE	TRUE	TRUE	1	rs36456818	GGAGGCTCTGGCTCCCTTCATTCCTGGGCTCTCCAAGCTTCATTGCTGTA	NA
chr1	JAX00246388	11.4994561470204	34626688	T	C	wild_alleles	TRUE	TRUE	TRUE	1	rs37049568	GGATTCAAGGCTATGCCACAGGCTATATCTCTTTCATGTTCAAAATGTCT	NA
chr1	UNC425112	11.5006104223202	34679209	G	A	haplotype_discrimination	TRUE	TRUE	TRUE	1	rs32239356	GAAGGCCTGCCTACCTGTAACCACCTTAGTGGTTACAATACAACCATAGA	NA
chr1	UNC425729	11.5012066913014	34706340	G	A	haplotype_discrimination	TRUE	TRUE	TRUE	1	rs32612691	GTCAAGTCTACTGCTTCATTTAATCTCAGAAAAAGCCCTCACGGGCATAC	NA
chr1	UNC26211210	11.5012306246957	34707429	A	G	haplotype_discrimination	TRUE	TRUE	TRUE	3	NA	TCTGTGATAACTCCAGCTGTGTCAAGTTGACACACAAAACTAGCCAGTAC	NA
chr1	UNC426583	11.5023646148504	34759027	G	A	haplotype_discrimination	TRUE	TRUE	TRUE	1	rs32578141	AATCCCAGCACTTAGGAGGCTGAAGGAAGATGATGATACCAAGTTCAAGA	NA
chr1	UNC427689	11.5638855037696	34815613	T	G	haplotype_discrimination	TRUE	TRUE	TRUE	1	rs31087994	AAGATTCCTCATTCCTTATGTCTATGAACATAGAAAGTTTATGGATGATT	NA
chr1	JAX00246465	11.5641241344355	34826471	C	A	MDA_other	FALSE	TRUE	TRUE	1	rs36418308	CCTCAGCTTTCACAGTCAAGGATCCAGCTGAAACGTACTTCAATTTAACC	NA
chr1	JAX00246468	11.5641719572693	34828647	C	T	wild_alleles	TRUE	TRUE	TRUE	1	rs37269677	GGCGGGCAGATCTGAGAAACTGAATAGAGCAAAGTTTATATGCACTGAGA	NA
chr1	JAX00002377	11.5641723528626	34828665	C	T	wild_alleles	TRUE	TRUE	TRUE	1	rs32562226	GGACTTTGTGGTGGGGTGGCTATCTACATTCATAAATGAACTTGTTAGTG	NA
chr1	UNC427885	11.5643235793879	34835546	A	C	haplotype_discrimination	TRUE	TRUE	TRUE	3	rs48809347	TTGAACTGGGTTCTCTGGAAAAGCAGCTAGTACTCTTAACCACTGAGCCA	NA
chr1	UNCHS000412	11.5644475759082	34841188	T	C	recomb_hotspot	FALSE	TRUE	TRUE	1	rs236833824	AAGAACTGGAGGTTCTGCATGACCACGGAGCACTCTCAACTGCCCAGCCA	NA
chr1	UNC428507	11.5653607370953	34882738	G	A	haplotype_discrimination	TRUE	TRUE	TRUE	4	rs32109323	TTGTTGGTGGGATTGCAAGCTTGTACACCCACTCTAGAAATCAGCCTGGC	NA
chr1	UNC429302	11.5668664970368	34951252	A	G	haplotype_discrimination	TRUE	TRUE	TRUE	1	rs49187780	GAAAAGTTCTATGAAGAAACTACTCACCAACATCACTTGATAGAAAAAAA	NA
chr1	JAX00246508	11.5675355112292	34981693	A	C	wild_alleles	TRUE	TRUE	TRUE	1	rs51421388	CCAGGAAACTTGGGGTACCCTGATAAGGGGAACTTACTGAGAGGATCGAA	NA
chr1	UNC429913	11.5675826967183	34983840	A	G	haplotype_discrimination	TRUE	TRUE	TRUE	1	rs6255220	GCTCAGAAAGGCATTGCTGGACCTGGGATGATAGTTTCATCAATAAAGCA	NA
chr1	UNC430594	11.5687135001493	35035293	G	A	haplotype_discrimination	TRUE	TRUE	TRUE	1	rs33889231	TTGTATTTCAAATTTTACAACTTGTTTTCATTATAGACATGCATAGGAGT	NA
chr1	UNCHS000413	11.5690283924113	35049621	G	T	recomb_hotspot	FALSE	TRUE	TRUE	1	rs246203385	CTCAAATGATTCTATCGTGTGTCCCGGTGACATAAAGCTAGCCCCTGCAA	NA
chr1	UNCHS000414	11.569095137791	35052658	T	C	recomb_hotspot	FALSE	TRUE	TRUE	1	rs212238482	CCCTGAATAAAAACTGTATCTCCCTGGAGCTGGATGTCAATGATCAACTC	NA
chr1	UNC431070	11.5693986018023	35066466	A	G	haplotype_discrimination	TRUE	TRUE	TRUE	4	rs228399217	TAGATGAAAAAACCAAAGTATTCCATGACAAAACCAAATATACACAATAT	NA
chr1	UNCJPD007975	11.5703529706242	35109891	G	A	wild_alleles	FALSE	TRUE	TRUE	1	NA	CTTCTGTAACAATACCCAACTCTCCAATCACAAAGACTCACTGTCTCATG	NA
chr1	JAX00246557	11.5703670141861	35110530	T	C	MDA_other	FALSE	TRUE	TRUE	1	rs51474898	TTCTATGGCACAGTAGAGCATTGTGATAGGAAAGGACACTGCTGTGATGG	NA
chr1	UNC432097	11.5706301496589	35122503	G	A	haplotype_discrimination	TRUE	TRUE	TRUE	1	rs50309136	CGAGGAAGGTATATGTTATGCGTTTATGCTTAGACATTTAACATACCATG	NA
chr1	UNC432749	11.7080295317262	35152984	T	C	haplotype_discrimination	TRUE	TRUE	TRUE	1	rs37862955	CCATATGCGGACCAGTATTGCCTAAACATACATAACACTGGTCTCTTCTC	NA
chr1	UNCHS000415	11.7610316540911	35179468	C	T	recomb_hotspot	FALSE	TRUE	TRUE	1	rs47121389	AAGGGCTAAGTGGGAATGACAGAACACAAAAGGTTGAGGTGGGGTTTGTC	NA
chr1	UNCHS000416	11.7729670357586	35182335	G	T	recomb_hotspot	FALSE	TRUE	TRUE	4	rs219817208	TGTTGAATTGCTCTGCTTGGCCTCAAACTAACTTGACCTTTGTTCTAATC	NA
chr1	UNC433296	11.7998001927385	35190459	A	G	haplotype_discrimination	TRUE	TRUE	TRUE	1	rs47717565	CAAGATCCCTCCTTTTTCTGGGAAGATTTTTGTTTCTGTAGAGATGTTAG	NA
chr1	UNCHS000417	11.8038385713201	35191457	G	T	recomb_hotspot	FALSE	TRUE	TRUE	1	rs52021746	GACAGGCAGATCTCTGGGACATGCTAGCCAGCTAGGACAGCTTGCAGGCA	NA
chr1	UNCHS000418	11.8140599583912	35193983	A	G	recomb_hotspot	FALSE	TRUE	TRUE	1	rs38067989	CTCTAAATTCATGTTCTGGTACAGAGCTCCAAAGAATCAAAGGAGCATCC	NA
chr1	UNCHS000419	11.8902434129758	35230385	T	C	recomb_hotspot	FALSE	TRUE	TRUE	1	rs36904836	GATTAGCAGATAATTTACAGTCATTGATTATGGGCAGCTATCTTCAGGGT	NA
chr1	UNCHS000420	11.8958868873495	35233667	A	G	recomb_hotspot	FALSE	TRUE	TRUE	1	rs30809995	TCTTCACACAGAGAATGGCAGGAGGAAGTGACATCACAGCAACATCAATC	NA
chr1	JAX00002406	11.9009027358408	35236584	T	C	MDA_other	FALSE	TRUE	TRUE	1	rs32704274	AAACTTAAGAAGTGCCCCCTCCAAAGAAATACTGGAAGACTTAGATTAAA	NA
chr1	UNC433872	11.9009027358408	35236584	T	C	Sanger_known	FALSE	TRUE	TRUE	1	rs32704274	AAACTTAAGAAGTGCCCCCTCCAAAGAAATACTGGAAGACTTAGATTAAA	NA
chr1	UNCHS000421	11.9396393693515	35263677	A	G	recomb_hotspot	FALSE	TRUE	TRUE	1	rs238544193	GTTAAACCTACCCTGAGGACCTGTAGACAGAAAGCTTAGCAAGCTAACAC	NA
chr1	UNCHS000422	11.945701495684	35266064	G	A	recomb_hotspot	FALSE	TRUE	TRUE	4	rs223525470	AACCTCTGTGTGTTTCCTGGCTATGAACACAGTGTGACCCACTGTATCAT	NA
chr1	UNC434983	12.0256145986478	35300465	A	G	haplotype_discrimination	TRUE	TRUE	TRUE	1	rs36709921	GATCTCAGTGGCTGTTTACAATATAATTAGCGTGATAATCAAAGGTAGTC	NA
chr1	UNCHS000423	12.0347341612365	35305117	T	C	recomb_hotspot	FALSE	TRUE	TRUE	1	rs37967384	CAAACCAAATAGCAGGAAAAGTTGACATAGCTAATATAACGTCAAATAAA	NA
chr1	UNCHS000425	12.0356163201284	35305567	G	A	recomb_hotspot	FALSE	TRUE	TRUE	1	rs214939782	AATTTGCATCTGTACTAAACATGTAATATTTCCCGCCTTTATTTTCTGCC	NA
chr1	UNCHS000424	12.0394350879536	35307515	G	T	recomb_hotspot	FALSE	TRUE	TRUE	3	rs243202286	TAGCCAGTACAGATACTGTGTGACCTTGTTGGAGGAATTGTGTCACTGAG	NA
chr1	UNCHS000426	12.0452396934621	35310476	T	C	recomb_hotspot	FALSE	TRUE	TRUE	1	rs258197129	TAGAGGCATGCATGAGCACCCTGTCTTTTTTATGTGGGTGTTAGGTATTT	NA
chr1	UNCHS000427	12.0537554672981	35314820	A	C	recomb_hotspot	FALSE	TRUE	TRUE	1	rs50027413	CTCTTCCGGCCCCCAACACACCTCCATCATGCAAGATGATTTTGGTGGTG	NA
chr1	UNCHS000428	12.0561650279814	35319207	G	A	recomb_hotspot	FALSE	TRUE	TRUE	4	rs37565151	TCCCAGTGACCTACCAGATTTGCATAGAAACAGAAGCAGCCAGTTCACAG	NA
chr1	UNCHS000429	12.0586479837386	35331518	G	A	recomb_hotspot	FALSE	TRUE	TRUE	1	rs32438383	TCCTTTGTTTTTTTTCTTTCTGGCATGTTATTTCATCTCCTTGATGTAAA	NA
chr1	UNCHS000430	12.060172527851	35339077	G	A	recomb_hotspot	FALSE	TRUE	TRUE	4	rs260581814	AGATTCACATGGTGTTTTGCTAAGGCAAGACTCGTAGGAGGACACATGAT	NA
chr1	UNC435822	12.0620108953051	35348192	G	T	haplotype_discrimination	TRUE	TRUE	TRUE	4	rs226277367	CAGGATTATATTCTGTTTTAAATTCTTAGAAATTGACACCTCCCCCCCCC	NA
chr1	UNC436468	12.0683500864677	35379623	C	T	haplotype_discrimination	TRUE	TRUE	TRUE	1	rs3665221	CAAGTTTGGCTCTGTCATAGACTCTCTTGTTTTCCTTTGAGGTGGCAAGA	NA
chr1	UNC437077	12.0762325785364	35418706	G	A	haplotype_discrimination	TRUE	TRUE	TRUE	1	rs32616398	AAGTTAATTTCTCAACTGAGGTTCTGTCCTTTCAGATGACTCTAGTTTGG	NA
chr1	UNC438077	12.0856468754117	35465384	C	T	haplotype_discrimination	TRUE	TRUE	TRUE	1	rs37740986	AAAGGGAACCAGAGTACTGATGTGTTTCTTTGGCACTTAGATTGGCTTAA	NA
chr1	UNCJPD008856	12.0915752322898	35494778	C	T	wild_alleles	FALSE	TRUE	TRUE	1	NA	GTGTATCTTTCAAGGCACAGTTGTACTACGATGGTGCTGAAGACAATGGC	NA
chr1	UNC13824798	12.0970286187505	35521817	C	T	haplotype_discrimination	TRUE	TRUE	TRUE	4	NA	TCACTCTGTAGACCAGGCTGGCCTTGAACTCAGAGATCTGCCTGCCTCTG	NA
chr1	UNC438854	12.0978787250389	35526032	A	G	haplotype_discrimination	TRUE	TRUE	TRUE	1	rs37644093	GGAAAGACTTCATCTTGAGAGCAAGACTTGTCTACGCCAAAAGCTAAGCC	NA
chr1	JAX00246679	12.1054248049394	35563447	G	A	wild_alleles	TRUE	TRUE	TRUE	1	rs38413510	TGTCATCTGTGTCCTATTTTAAGGCATACAACTCTGCCTGCTTACCTAGA	NA
chr1	UNCHS000431	12.106990896358	35571212	G	A	recomb_hotspot	FALSE	TRUE	TRUE	1	rs51546221	CCAGTTTGCTGTAGTTGACCTATCTGATGATGATCCTACCCGTGTATTTG	NA
chr1	UNCHS000432	12.1089385775981	35580869	T	C	recomb_hotspot	FALSE	TRUE	TRUE	1	rs258086930	TTGTAGGCAAATCCTGATGCTGAGGTGGAAGTCTAACATTATCAGAAAGC	NA
chr1	UNCHS000433	12.1136027669279	35603995	A	C	recomb_hotspot	FALSE	TRUE	TRUE	1	rs32509732	TGACTTCAGTGGAACAGTGTGCCCACCTGGTACAGTGTTTAAAACAGGGG	NA
chr1	UNCHS000434	12.1140638210146	35606281	C	T	recomb_hotspot	FALSE	TRUE	TRUE	1	rs31531514	AACAGCTGTAGGGGATGTTAAGGGACTCCTGCTATTGATTTAGGTCTCAG	NA
chr1	UNC440036	12.1153939398692	35612876	A	G	haplotype_discrimination	TRUE	TRUE	TRUE	1	rs32276681	GTGTCCTTCTTGGCCACTTCTTGCCTTATTCTCATTAAAGAGGGTTGTCT	NA
chr1	UNCHS000435	12.122168982524	35626639	T	C	recomb_hotspot	FALSE	TRUE	TRUE	1	rs212756270	CTGAACACACAGCCATCGAGCTATGCTCTGCACACCTGGTATGTATATGT	NA
chr1	UNCHS000436	12.1236885239951	35629492	G	A	recomb_hotspot	FALSE	TRUE	TRUE	1	rs31602746	TTTCTTTCACTTTGACGTAATAAAGTACTGACAGGGAGAAAGAGCACCCA	NA
chr1	UNC440633	12.1281241150821	35637820	G	A	haplotype_discrimination	TRUE	TRUE	TRUE	1	rs32480051	CTACATGTGTGCAGTGCCTGTGCAGTTCAGTGACTCCCCTGAACTGGAGT	NA
chr1	JAX00246703	12.1359162257453	35652450	G	A	wild_alleles	TRUE	TRUE	TRUE	1	rs36924880	CAGTTATGGCCTCCACCTGGAATGTTAGATGGAATTAGAAAGTGGAGGGT	NA
chr1	UNC441788	12.167496377321	35711743	C	T	haplotype_discrimination	TRUE	TRUE	TRUE	1	rs31919171	AAGCTATAATGCATGCGTTAGCATATTTCACCCAGAAATGAAATGATACA	NA
chr1	UNCHS000437	12.1724922760237	35721123	C	T	recomb_hotspot	FALSE	TRUE	TRUE	1	rs37543268	AAAACATTTCAAGCACGCTTAGCTTCCTGTGCAAAATTATTAAAAATTGC	NA
chr1	UNCHS000438	12.1740134153302	35723979	C	T	recomb_hotspot	FALSE	TRUE	TRUE	1	rs30604008	GGGAGCCTGTTTGTGGACTCACAGGCTATCTGTAGCTCTCTGCAGGTACT	NA
chr1	UNCHS000439	12.1760300479071	35727868	C	A	recomb_hotspot	FALSE	TRUE	TRUE	1	rs36512208	GGCTTTGGAGACATGGACGAGCAGGAGGTAAAATCTCTGATGTGAGTACT	NA
chr1	UNCHS000440	12.1763877610867	35730340	G	A	recomb_hotspot	FALSE	TRUE	TRUE	1	rs37039896	TGCCTAGAGTGTGTTCCTGAGAGACACAGAATCAGAGCGCCCTTCTTGAA	NA
chr1	UNC442185	12.1774694382782	35737815	G	A	haplotype_discrimination	TRUE	TRUE	TRUE	1	rs237027187	CCACACTGAGCATAGCTTGAACATAGGAGATGTCAAAACCCACCCCCACA	NA
chr1	UNCHS000441	12.1802680519081	35757155	A	G	recomb_hotspot	FALSE	TRUE	TRUE	3	rs47484977	CCCCCGTTCCCCCTACCCACCCACTCCCATTTTTTGGCCCTGGTGTTCCC	NA
chr1	UNCHS000442	12.1805966791859	35759426	T	C	recomb_hotspot	FALSE	TRUE	TRUE	1	rs226305524	GTTAGTGAGATACAGTCTGTAGGCTTCTTCCTTGTGAATGTCCGGGAGTC	NA
chr1	UNC443247	12.1872553248002	35805441	T	C	haplotype_discrimination	TRUE	TRUE	TRUE	1	rs219773394	TGGTAACAATTAATTAACTAACAAATACAGAGTGCTTTTGTGTTCCCTAG	NA
chr1	UNC443490	12.1892878649783	35819487	G	A	haplotype_discrimination	TRUE	TRUE	TRUE	1	rs37494657	TCTGGGATCCAGGGAAAGAACTGAGCTGGATATTTCAGGTCTACTTTGTG	NA
chr1	JAX00246757	12.1927845402499	35843651	G	T	wild_alleles	TRUE	TRUE	TRUE	1	NA	TGAAGACACCCACACAGGAATATCTGTCCCCTGAGGCAATAAGAAAGAAG	NA
chr1	JAX00246762	12.1939773516332	35851894	C	T	MDA_other	FALSE	TRUE	TRUE	1	rs37148787	TCCATCATGCCCAGCTTCATTGTATTTATCTATACAGGGGCCAGATATAG	NA
chr1	JAX00002454	12.1978958448329	35878973	C	T	wild_alleles	TRUE	TRUE	TRUE	1	rs3683997	TGCATGAAAAGCCTGTCACCAAGCTAGGGACAGGAGAGTAGAGAAGAGAC	NA
chr1	UNC444874	12.2011193152166	35901249	C	T	haplotype_discrimination	TRUE	TRUE	TRUE	1	rs37402884	GCTAGGGACAAGAAAACAGCAGCTCCCTGTGACTGTAAGTGGCAGAGATC	NA
chr1	UNC445460	12.2053234580185	35930302	G	T	haplotype_discrimination	TRUE	TRUE	TRUE	1	rs50633182	ACACCTGATACAATACAAACCAGTCTATTTAGGGGATATGAGGATAGAGA	NA
chr1	UNCJPD000099	12.2061309173802	35935882	C	T	wild_alleles	FALSE	TRUE	TRUE	3	NA	TCCTGGATCCTGGGGTTATCCGTGCTCCCAACTGAGCACTGTTGAGCACT	NA
chr1	UNC445897	12.2085592284104	35952663	A	C	haplotype_discrimination	TRUE	TRUE	TRUE	1	rs32596434	TAGGGATGTAATTCCGGTTCTCAGTGACTTAACTGCCTCCTAAGCCCTGA	NA
chr1	JAX00246839	12.2164585830868	36007252	C	T	wild_alleles	TRUE	TRUE	TRUE	1	rs31552172	ACATTCCTCTTCTTTAATTAGTGCAAGCTGATTCATCTGAAGAAGGAGCA	NA
chr1	UNC446936	12.2176019050253	36015153	T	C	haplotype_discrimination	TRUE	TRUE	TRUE	1	rs47309766	TATTTTCCCCCATTTGGAAACTCCTTATCCTCAAGCTATAAAAACCTTGT	NA
chr1	UNCJPD000100	12.218859544687	36023844	G	A	wild_alleles	FALSE	TRUE	TRUE	4	NA	ACAGACATGGACATAGACATAGACCTAAACATAGACCTAGACATAGACCT	NA
chr1	UNC447572	12.2245975708641	36063497	T	C	haplotype_discrimination	TRUE	TRUE	TRUE	1	rs32805415	CTGAGACAATCTAGACTGAGATGGTCTTGTTCTATTGGTACCTCGCCTGG	NA
chr1	JAX00002469	12.2266295322184	36077539	C	T	wild_alleles	TRUE	TRUE	TRUE	1	rs32076814	ACTGCAGAGATTTTCTTGTTTGTGCCTTTGGCCTTGGTCTTCCTCTGTGG	NA
chr1	UNC448278	12.2307310784813	36105883	A	G	haplotype_discrimination	TRUE	TRUE	TRUE	1	rs217217406	ATGCAGCAAAGATTGAGAAGAGACCCGTGCTTCCGTGTGAGTCAGGATGG	NA
chr1	JAX00246898	12.2357943406794	36140873	T	C	MDA_other	FALSE	TRUE	TRUE	1	rs36761201	CATCATACAATATCCCATAAAGCCACGGACTCAACAACTCTCTTAAGAAG	NA
chr1	UNC449157	12.2375542183403	36149348	T	G	haplotype_discrimination	TRUE	TRUE	TRUE	1	rs51284207	CACAATAAACAACAACATATTTTAAGAAAGACTTTAAACAAGCTGGGTAT	NA
chr1	UNCHS000443	12.2554693358557	36221034	A	G	recomb_hotspot	FALSE	TRUE	TRUE	1	rs260634280	CGTCAATAGAGACATATGCCTTTTATCCCAGCACCGCGGAGGAAAGGCAG	NA
chr1	UNCHS000444	12.2561006109561	36223560	C	A	recomb_hotspot	FALSE	TRUE	TRUE	1	rs255485661	CGCCATCGCTGGAGATGCCTCTGCCTGCAGTGAGTAGCACTTCCCACAGA	NA
chr1	UNC450817	12.2606899759374	36241924	T	C	haplotype_discrimination	TRUE	TRUE	TRUE	1	rs31398874	TCAGAGTGCTAGTGGAGCTTATATAATGAAAGAAAGCGTTCTCAAACAGC	NA
chr1	JAX00002482	12.2617168600971	36246033	G	A	MDA_other	FALSE	TRUE	TRUE	1	rs31403235	CTACGTAAGCAATTTCATTTCCCCTTGTTAGCAGTATACTTCCTGATGAT	NA
chr1	UNC452094	12.2824029904046	36328807	A	G	haplotype_discrimination	TRUE	TRUE	TRUE	1	rs51398964	TGGTGTCTGCAAGAGGCAAGAAAAGGACATCTCCAGGGACTAAAGTTACA	NA
chr1	UNCHS000445	12.2857253067879	36342101	T	C	recomb_hotspot	FALSE	TRUE	TRUE	1	rs32407185	TCACTTCCTCCAGTTCCTTGTATAATACTTAGGATTTAACCCAGCGTCCC	NA
chr1	UNCHS000446	12.2863698271695	36344680	T	C	recomb_hotspot	FALSE	TRUE	TRUE	1	rs31824985	CTTCTTTTTCATACCTCCAACTAGATAAAGCTGGAGGTGGTGCTGAACTG	NA
chr1	UNCHS000447	12.3239950894534	36402856	C	A	recomb_hotspot	FALSE	TRUE	TRUE	1	rs32825029	CTCGCTGGATATGATGAACAATGGCAAGAGGTGAGGTGTGATAATGGTGT	NA
chr1	UNCHS000448	12.3290176697626	36406039	G	A	recomb_hotspot	FALSE	TRUE	TRUE	1	rs47747981	CTCTAGAACAGCTGCTGACATAGTGCTGACATTGGATTAGGTCTTATACC	NA
chr1	UNC453140	12.3332039423232	36408692	T	C	haplotype_discrimination	TRUE	TRUE	TRUE	4	rs31297175	AGCAGGAGACCCTCTCCTTCCTGCAGATGGTAAGACATTTGGGGCGAGGG	NA
chr1	UNCHS000449	12.3451110711366	36416238	A	G	recomb_hotspot	FALSE	TRUE	TRUE	1	rs32607206	GGTGTTCCAGACTATGCTGATGTCAACTCTGCACACCCATCCCTTCAAAT	NA
chr1	UNCHS000450	12.3500973588454	36419398	A	G	recomb_hotspot	FALSE	TRUE	TRUE	1	rs32824162	CATTGAGCTCTCACTTATGGCTGGGTAGGGGGCGAGGAGGTCGTGCTAGA	NA
chr1	JAX00247018	12.3527372510406	36421071	C	T	MDA_other	FALSE	TRUE	TRUE	1	rs31872447	CTGCAGCCAAACCTCTTTTCCTTTGTGGTGGTAGGGAAGTGGTCCTGAGA	NA
chr1	UNCHS000451	12.3731194710086	36439089	T	C	recomb_hotspot	FALSE	TRUE	TRUE	1	rs32831871	AAAGAGGGAAGGCCACTGTAACCTTGTTTGTACTATAGTAACACCCTATT	NA
chr1	UNCHS000452	12.3766269962604	36442411	C	T	recomb_hotspot	FALSE	TRUE	TRUE	1	rs31504961	CCTTCATGGTTTTTCTCATTAGCTGTAGATGCTCCAAGCGGATCTCATAG	NA
chr1	UNC453980	12.4035679999708	36467927	T	C	haplotype_discrimination	TRUE	TRUE	TRUE	1	rs31362909	CCTGTGTTGGTCAGAGTTTTGCAGCAGTACTGGAGGATGTCGCCTGCCGA	NA
chr1	UNCHS000453	12.4200855854588	36483062	T	G	recomb_hotspot	FALSE	TRUE	TRUE	4	rs237774210	ATTTACTCTGCAGACCATGGCCTTGAACTCATAGAAGCCCATCTGCCTCT	NA
chr1	UNCHS000454	12.426434440891	36487986	C	T	recomb_hotspot	FALSE	TRUE	TRUE	1	rs32830888	CTATTGACATTAACCATGGATCCTACCTTGAGTGTTCTGTGTGTATTAAG	NA
chr1	UNC454349	12.4426405261727	36500555	T	C	haplotype_discrimination	TRUE	TRUE	TRUE	1	rs32833822	CCAAGGTCAGAGTTCTCACATGGGGGAAGACTGTTGTTGAGACCTGCTAG	NA
chr1	UNC455081	12.6584830317815	36565686	G	A	haplotype_discrimination	TRUE	TRUE	TRUE	1	rs52206700	CTTTTCTTATCCAGTAGAATTGGCAATTGTCCTAACTTTCTTCTTTTTCT	NA
chr1	UNCHS000455	12.6622653191742	36576417	T	C	recomb_hotspot	FALSE	TRUE	TRUE	1	rs30609891	GCAGCTATGTGTCTCAACATTGCATGTTTTTGCCACTAAATGAAAAACTG	NA
chr1	UNCHS000456	12.6633406857603	36579468	C	T	recomb_hotspot	FALSE	TRUE	TRUE	1	rs224741499	TAAAAATAAAATGTGCTAGTGAAATGGCTGTCACTCTAGAGGCATTTGCC	NA
chr1	UNC455417	12.6673140084495	36590741	G	A	haplotype_discrimination	TRUE	TRUE	TRUE	1	rs31041187	CAAGGACAGACGCAAAGGAAAATGATCAAAAAGATGGAAAAGTAAGGCTG	NA
chr1	JAX00247063	12.6727898836646	36606277	C	T	wild_alleles	TRUE	TRUE	TRUE	1	rs32846050	CTTGAGAAATAGACAAGAGAAATGATAGATTAGGCCAGCTTTGTCCCATG	NA
chr1	UNC455695	12.6781698887677	36621541	A	G	haplotype_discrimination	TRUE	TRUE	TRUE	1	rs32068735	CTGGCCTGGCTGGACCTCCTTGATTAGACCAGGATGGTTTCAAAGCCACA	NA
chr1	UNCHS000457	12.6785438526969	36622602	T	C	recomb_hotspot	FALSE	TRUE	TRUE	1	rs32639575	AGCATTTTCTGGATTATTGACTAAAGTGTTGGGCACAGCCCACCATAGGT	NA
chr1	UNCHS000458	12.6793464124204	36624879	G	A	recomb_hotspot	FALSE	TRUE	TRUE	4	rs237629781	ATGAAATTGAGGCAAGAATTCAAGGAAATAGCCGGGCAGTGGTGGCGCAC	NA
chr1	UNCHS000459	12.6860664843083	36643945	G	T	recomb_hotspot	FALSE	TRUE	TRUE	4	rs240589939	GAAGTAAGCAAGTAAGCAGAAGTCTTGCATGGCTTCTGCATCAGCTCCTG	NA
chr1	UNCHS000460	12.6877671214036	36648770	T	C	recomb_hotspot	FALSE	TRUE	TRUE	1	rs32653395	TCAGTCAACTTTATAGCTCTACATAGTGCTGTTTTAACAAAATGTCAAAC	NA
chr1	UNC456277	12.6987699790626	36679987	T	C	haplotype_discrimination	TRUE	TRUE	TRUE	1	rs31982458	CCTGGAAGAACTGATAGTTATAAGAAAACTGTGGAGCGGCAGCACAGAGC	NA
chr1	sanger344	12.7039494323508	36694682	A	C	sister_strains	FALSE	TRUE	TRUE	4	rs254174697	CATTTAAAGTGAGATTGGCAGAGGAAGATTTTTTTTGGGGGGGGGGGGGG	NA
chr1	sanger344q	12.7039494323508	36694682	A	C	sister_strains	FALSE	TRUE	TRUE	4	rs254174697	CATTTAAAGTGAGATTGGCAGAGGAAGATTTTTTTTGGGGGGGGGGGGGG	NA
chr1	JAX00002519	12.7108661789535	36714306	T	C	wild_alleles	TRUE	TRUE	TRUE	1	rs32851584	GGACAACCTCTCCTGTCCCTCCTGTTAATGTGCTATGTTGACCAATACAG	NA
chr1	UNC457059	12.7149596917463	36725920	T	C	haplotype_discrimination	TRUE	TRUE	TRUE	1	rs49632568	TCTTGCTCAGGTTTTGAGAAAGGTGAAGATCCAGATGTCACTTGACAGGA	NA
chr1	UNCJPD000101	12.7188087855172	36736781	G	A	wild_alleles	FALSE	TRUE	TRUE	2	NA	TAATTTTACTTTACAAATTACAGAGTCTCTCACCCATACTCGTTAATTAC	NA
chr1	UNC458188	12.7363882376627	36783210	T	C	haplotype_discrimination	TRUE	TRUE	TRUE	1	rs32854885	CGGGCCGGGGCAGGTGTGGGGCAGACACTGGCAACAACCCAGTCAGGACA	NA
chr1	JAX00002525	12.7471860324954	36811728	G	A	wild_alleles	TRUE	TRUE	TRUE	1	rs32777039	TTAATTATCAATACAATGGCAGACCCCAGTGGATTGTTCCCGGATGAAAC	NA
chr1	UNC458623	12.7476006332859	36812823	C	T	haplotype_discrimination	TRUE	TRUE	TRUE	1	rs47031958	CCCCCTCTAGGCCTCTCAAACTGCTCATACAGAGGAGCTGCCCCTTCGTG	NA
chr1	UNCHS000461	12.7533838410239	36828097	G	A	recomb_hotspot	FALSE	TRUE	TRUE	1	rs247983370	TTTTAAGACAAAACTTACCCATCTAGAACTTCTGCTTGGTAGGGGATTTC	NA
chr1	UNCHS000462	12.7544197750538	36830833	T	C	recomb_hotspot	FALSE	TRUE	TRUE	4	rs256824030	GTGAACTTGACATCAAAGCCCACTTATCCCCCCCCCTCCCCCCAGGACAA	NA
chr1	JAX00002531	12.7654587577435	36859988	T	C	wild_alleles	TRUE	TRUE	TRUE	1	rs31640061	AGGCAACCTCCACTCATTACTGCACGAGTTTCTAAGAAAGTTCCACAAGG	NA
chr1	UNCHS000463	12.7752300843179	36885795	C	T	recomb_hotspot	FALSE	TRUE	TRUE	1	rs254213431	GCCTAGGCAATACCCAATAGTATTACTTTTCTATGCTTTCCAAACTTCTG	NA
chr1	UNCHS000465	12.7753432949447	36886094	A	G	recomb_hotspot	FALSE	TRUE	TRUE	1	rs223507349	AGTGGGGCACTATGATACTGCTTTTTACCATCTAAGCAAGAAGTTAGCAA	NA
chr1	UNCHS000464	12.7761448564729	36888211	A	G	recomb_hotspot	FALSE	TRUE	TRUE	1	rs31520030	ACAGCTCAAACCCCCACTGGTTGTCCTGACTTCCACAGACAGCCACACAA	NA
chr1	UNCHS000466	12.7779081403825	36892868	G	T	recomb_hotspot	FALSE	TRUE	TRUE	4	rs264229665	TTTTTTTTGGTATGTTTTTGAGACAAGGTTTCACTGTGTAGCCATGACAG	NA
chr1	UNCHS000467	12.7804870554199	36903241	G	A	recomb_hotspot	FALSE	TRUE	TRUE	1	rs32878534	ATGTCATGTTGGAGTTACAGCAGGTGATGGGCATCAACAAAAGCTCTGTA	NA
chr1	UNC460218	12.7887359519266	36942263	T	C	haplotype_discrimination	TRUE	TRUE	TRUE	1	rs31238698	GGAACATTGCAGGTGGAGGCTACTTGCTGGTAAAAGTCAGGGAAAACTCT	NA
chr1	UNC460838	12.7997997299329	36994601	G	A	haplotype_discrimination	TRUE	TRUE	TRUE	1	rs49605703	AGGAACCCATGCTGGCGGAATTCCTGCATGCCTGGGTGTCACCGGTCCTA	NA
chr1	JAX00247202	12.8044403948145	37016554	A	G	wild_alleles	TRUE	TRUE	TRUE	1	rs32888115	CCTAGAGGTAGAAAAAGCACTTGTCAAATTCGTAGGATGCTTGAGGAGAC	NA
chr1	JAX00247209	12.8074150878503	37030626	C	T	MDA_other	FALSE	TRUE	TRUE	1	rs32887069	CCACCACCTCTGGTTGTCCGCAGTCCTAAAAACTTGGAGTTGTCCATCGA	NA
chr1	JAX00247210	12.8074782937355	37030925	T	C	wild_alleles	TRUE	TRUE	TRUE	1	rs32887072	CTCCCAAGTAACCACAGAAAATAGATAGCATAGCCACACCCAGAAAACAA	NA
chr1	UNC461326	12.807733019795	37032130	A	G	haplotype_discrimination	TRUE	TRUE	TRUE	1	rs253372034	CCAGTAGAATTGGATATTAGGGCTTAGAAAAATTCTTGGAGGGGTGGGGA	NA
chr1	JAX00247218	12.8102599868607	37044084	G	A	wild_alleles	TRUE	TRUE	TRUE	1	rs32892228	TACTCAAAAGGGTACAAGGGACTCAATGGCAATTGCATCATTGGGAAAAA	NA
chr1	UNC462268	12.819578521426	37088166	A	G	haplotype_discrimination	TRUE	TRUE	TRUE	1	rs31855516	GCGTCACCTTGTGCGAGTTACTTAACCCAAAGCAGCATTGCAGAACCTCT	NA
chr1	UNCHS000469	12.8244001369357	37110975	C	T	recomb_hotspot	FALSE	TRUE	TRUE	1	rs31523872	AGTGAAGAAAAAGCAGACAGAGCAGACAGAAAAAAAGTTACAAGATCCCA	NA
chr1	UNCHS000470	12.8257507135279	37117364	G	T	recomb_hotspot	FALSE	TRUE	TRUE	1	rs32899328	CTTAACAGGTTGAGTCTGACCTTGACGCTACATTCTAGGATAAGGTGGCC	NA
chr1	UNC463692	12.8353313728347	37162686	G	A	haplotype_discrimination	TRUE	TRUE	TRUE	4	rs223033835	GGCAGGTGGGAGGGAGGGAGGGCAGTGCAGGGGGAGGAGAGAGGAGGGCA	NA
chr1	JAX00247266	12.841545111632	37212906	C	T	MDA_other	FALSE	TRUE	TRUE	1	rs48783750	CCTTCAGCCCACCATTGAAGGTAATCGGCAAATTTGGAGTCAATTAATAA	NA
chr1	UNCHS000471	12.8430001560798	37231981	C	T	recomb_hotspot	FALSE	TRUE	TRUE	1	rs31764528	TAAGAGCACTTGCTACTCTTACAAGAGAACCATGTTTGGTTCACAGTATT	NA
chr1	UNCHS000473	12.8431170173167	37233513	T	G	recomb_hotspot	FALSE	TRUE	TRUE	4	rs31678407	CAAGTTTACAATTAAATGGGAAATGAGGGGATCACAAAACGGAGGGGATC	NA
chr1	UNCHS000472	12.8431859746001	37234417	A	G	recomb_hotspot	FALSE	TRUE	TRUE	1	rs50559428	TGTTTAACTTGGACCAGGACCTGAAGGGAAATGCTGTCCCATTTCACAAA	NA
chr1	UNCHS000474	12.8435196241107	37238791	T	C	recomb_hotspot	FALSE	TRUE	TRUE	4	rs212422086	GGAGATTTGCACCCAGCAGCTTAAAACTTCTGTTTGGTCTCTTTCAGAGG	NA
chr1	UNC465365	12.8459065072464	37270082	A	G	haplotype_discrimination	TRUE	TRUE	TRUE	1	rs32709400	TGAGCCAGGGCACAACGCTGAACTCTCTGTTGAGAACCTAATCTAAGAAT	NA
chr1	UNCJPD000104	12.8469150837963	37283304	A	G	wild_alleles	FALSE	FALSE	TRUE	3	NA	CGGGTCTCAGCACCAACTCTTACACGCGTTCTCACGACCGGCCAGGAAAG	NA
chr1	JAX00247292	12.8483105534229	37301598	C	T	MDA_other	FALSE	TRUE	TRUE	1	rs50177066	TCTCCTAAACCGAGTCTGCCTGGGGGCCTAAGCAGATTCTGAAAGGAACA	NA
chr1	UNCHS000475	12.8485383260426	37304584	T	C	recomb_hotspot	FALSE	TRUE	TRUE	1	rs32480915	CCTCTGATTGCTAAGAGTACCATTTCCTCGGATTTGCTTTTTCAGTTTCA	NA
chr1	UNCHS000476	12.8487669377443	37307581	C	T	recomb_hotspot	FALSE	TRUE	TRUE	1	rs49921202	TCCCCCTCACACACCTCTAAGGTTTGACAACTTTACCAAACCCAGCAAGA	NA
chr1	UNC465785	12.8491475758462	37312571	T	C	haplotype_discrimination	TRUE	TRUE	TRUE	1	rs32108478	TGAGCATGGTGGACAGTGTCTTTCTTAGTAACAAGTCTGAAACTTGTAGC	NA
chr1	UNCHS000477	12.8512410091266	37340015	C	A	recomb_hotspot	FALSE	TRUE	TRUE	1	rs32288904	GTCTCCTCTCTATTCAGAGGTAGTCCTTTGTGTCCACAACCCCCTCCCCA	NA
chr1	UNCHS000478	12.8515744297967	37344386	T	G	recomb_hotspot	FALSE	TRUE	TRUE	1	rs32810521	GCCTTAGCCTTGCTGGTTGCACAGAGTGACTGGGACAAGTCTCCTCTATT	NA
chr1	UNCHS000479	12.8518280613977	37347711	G	A	recomb_hotspot	FALSE	TRUE	TRUE	1	rs32000758	TGCCTTGTTTCAAAAATAGCTTTGTCTTCCTGGCACTTCATTGATCTGTG	NA
chr1	UNCHS000480	12.8522115218663	37352738	C	T	recomb_hotspot	FALSE	TRUE	TRUE	4	rs251735882	ACATGCACACGCATACACACACATATACACACCAATGCACACACATGCGC	NA
chr1	UNCHS000481	12.8522619430658	37353399	T	C	recomb_hotspot	FALSE	TRUE	TRUE	1	rs32907340	TCCCTTGGGAGAGTTGTAAAGAACATCTGCCTGCTTTCTTATGAGGCCCC	NA
chr1	UNC466142	12.8525254148101	37356853	T	C	haplotype_discrimination	TRUE	TRUE	TRUE	1	rs32907902	GGACATGAGTCAGGGTCTGAGTGCATTGCCTTACTGTGCTCTCCTGCTCA	NA
chr1	UNCHS000482	12.8526730169598	37358788	C	T	recomb_hotspot	FALSE	TRUE	TRUE	1	rs30464772	TGCAGTCCACACGTGGGTACCAATCTTTTTATGGAGGCAAATGTCCATGC	NA
chr1	UNCHS000483	12.8531568621463	37365131	G	A	recomb_hotspot	FALSE	TRUE	TRUE	1	rs32251714	TACTACGTTCAGTCCTAGACTAGAAGCACAAGCATTACCTGCAAGACATG	NA
chr1	UNCHS000484	12.8533651833199	37367862	T	C	recomb_hotspot	FALSE	TRUE	TRUE	1	rs32756945	ATGCTTCTTTGCGAAAAGACAGCTTACTGAAAGCAGGTAAGCAGCTTCCT	NA
chr1	UNCHS000485	12.8546933738271	37385274	A	G	recomb_hotspot	FALSE	TRUE	TRUE	1	rs31419307	CTACCTAGAGCTGGCTGGGATATTGGAGTTGGTGAAGGGTTTTCAATGTG	NA
chr1	UNCHS000487	12.8546933738271	37385274	A	G	recomb_hotspot	FALSE	TRUE	TRUE	1	rs31419307	CTACCTAGAGCTGGCTGGGATATTGGAGTTGGTGAAGGGTTTTCAATGTG	NA
chr1	UNCHS000486	12.8549173324378	37388210	C	T	recomb_hotspot	FALSE	TRUE	TRUE	1	rs32743151	TGGCCCTCAATGACATTCCTTGTACAGAAGAAGAAAAAGGTGACAAAGAA	NA
chr1	UNCHS000488	12.8550817162273	37390365	A	G	recomb_hotspot	FALSE	TRUE	TRUE	1	rs32809413	GATCAGAGTGGCATGTTAGGTAGGTCATACTTCTGGCCATGGGTAGAAAG	NA
chr1	UNCHS000489	12.8555277264441	37396212	C	T	recomb_hotspot	FALSE	TRUE	TRUE	1	rs32912729	ATCCTCTGGCAAGCTGCTGAGGTACTCGTCATAGTGCAGAAGAGTTATGG	NA
chr1	UNCHS000490	12.8559506237662	37401756	A	G	recomb_hotspot	FALSE	TRUE	TRUE	1	rs31854436	CCTTATTCAACCCACTCCTTGTCTATAACCACAGAATTTTCTGGAATCTA	NA
chr1	UNC466554	12.856161996147	37404527	T	C	haplotype_discrimination	TRUE	TRUE	TRUE	1	rs31523057	TAAATGTCAGGGTTACTAGTCACCCTGTTTTAGGAGCAGTACCATGTTCA	NA
chr1	UNC466794	12.8836538972499	37428950	A	G	haplotype_discrimination	TRUE	TRUE	TRUE	1	rs48777640	TCATGCACAGCAAGCATTTTCTTTACTTAGCCACTTTGCCAGCCCCTCCC	NA
chr1	UNCHS000491	12.9444748285674	37445302	G	A	recomb_hotspot	FALSE	TRUE	TRUE	1	rs222703657	CTGGTCATAAAGAGCCTCCCCGTTTCAGACATCAGGGATCAGCCTGGGCA	NA
chr1	UNCHS000492	12.9726359368048	37448718	T	C	recomb_hotspot	FALSE	TRUE	TRUE	1	rs231675480	TCCCCATTACACATTTAGCTGAACCCCGATTCCATTTACCACCCCTAAGA	NA
chr1	UNCHS000493	13.0233028487564	37454864	G	A	recomb_hotspot	FALSE	TRUE	TRUE	1	rs31929696	ACTTCCGTTGTGACAGCTCTCGACTGGGATGTCTTTTCAGGAAAAATGTT	NA
chr1	UNCHS000494	13.0729227874216	37460883	T	C	recomb_hotspot	FALSE	TRUE	TRUE	4	rs31426155	TTTTTCTGAAGACTGTAGCTGTCTTACGACACACACCAGAAGAGGGCATC	NA
chr1	UNC467207	13.1168900446073	37471701	A	G	haplotype_discrimination	TRUE	TRUE	TRUE	1	rs32406413	ACCACAGCCACACCCTGGAAGCCATCTTCAAGCACACATTTTTGAGGAGC	NA
chr1	JAX00247348	13.1208502859172	37477272	A	G	wild_alleles	TRUE	TRUE	TRUE	1	rs32922633	ACATCCAGATGATCATTGATGGGCTAGCCTCAACCACACCTCCAGATTAT	NA
chr1	UNC467761	13.1404460518385	37504838	A	C	haplotype_discrimination	TRUE	TRUE	TRUE	1	rs32926356	TTAGAGCAGTTCTGGCCAAGATGGGGTCCCCCAAGGTCGTCTGAAGTCGT	NA
chr1	UNC468109	13.1444294691898	37525527	G	T	haplotype_discrimination	TRUE	TRUE	TRUE	1	rs32563277	GGTCAGACTCCCATAGGAATAGCTAGGTATGTTGTACTAGCACAAGGCAA	NA
chr1	JAX00247364	13.1464160756102	37535845	A	G	wild_alleles	TRUE	TRUE	TRUE	2	rs32928467	AACAGTTTTCTTGGACAGACTGATACAGACTTCTGACTCCTGCCCGTTTG	NA
chr1	UNC468308	13.1485008763778	37546673	C	T	Sanger_known	FALSE	TRUE	TRUE	1	rs31838122	CTATAAAAGGAACACACAATGGATGCTGCATGCTTCGGTGCTGACGAGGC	NA
chr1	JAX00002582	13.1506700087612	37557939	A	C	wild_alleles	TRUE	TRUE	TRUE	1	rs13475816	CTTCAGGAATTAAACTCCCATTGAGTTCAGGGAGCAAACTATTATACAAA	NA
chr1	UNC468545	13.1513544811225	37561494	T	C	haplotype_discrimination	TRUE	TRUE	TRUE	1	rs246838888	AAAAAAATATATTCTGTTCTATGATGGTCAGTTTGTATCCTCAACTTGAC	NA
chr1	JAX00247383	13.1701141157949	37582728	G	A	wild_alleles	TRUE	TRUE	TRUE	1	rs32931765	TCAAATAACCTCACAACATACGGAGATCTGTACAGGGAGAGCAGATCTAT	NA
chr1	UNC469015	13.2207584500602	37593862	T	G	haplotype_discrimination	TRUE	TRUE	TRUE	1	rs107791296	GCTTTAAAAAAAGCCCATGCCATTTCTAGTTAACTCTGTCGATCTTTCTG	NA
chr1	UNCHS000495	13.3331839529168	37615339	A	G	recomb_hotspot	FALSE	TRUE	TRUE	1	rs245108346	GAAAATAAAGTTCAAACCCTGAGAAAATGTTCCGTCTGTTTCGAAGAGAG	NA
chr1	UNC469219	13.3389411940504	37615635	G	A	haplotype_discrimination	TRUE	TRUE	TRUE	1	rs216994356	CTGGTAAATTCTTTATAACCTGCACTTGGATAATTTCATCTGAGCCAAAA	NA
chr1	UNCHS000496	13.3875081910455	37618132	G	A	recomb_hotspot	FALSE	TRUE	TRUE	1	rs31406349	GGTGCATAGAGATTTGCTTGGTGACAATCCCTGGCCTTCACATGCATACA	NA
chr1	UNC469448	13.4547093360632	37639250	G	T	haplotype_discrimination	TRUE	TRUE	TRUE	1	rs31935537	ATTATTAGGTGTCCCTGGAGACCTTCACAAGTAAACAGGCCTCCTGCCTT	NA
chr1	UNC469748	13.4642329769399	37652803	A	G	haplotype_discrimination	TRUE	TRUE	TRUE	1	rs32939822	CTGCTGGGACTCGGTTGCACATGTGAGATCACCTGCATCCTGCCGTGGCA	NA
chr1	UNCHS000497	13.4767599411478	37670630	C	T	recomb_hotspot	FALSE	TRUE	TRUE	1	rs32551229	TATCTGCAAGAACTCCTCTGAGGATGAGACACGAGAGCAGAGGACTCAAA	NA
chr1	UNC470039	13.4827455069257	37679148	C	T	haplotype_discrimination	TRUE	TRUE	TRUE	1	rs250573324	TCTTGGCAGAAATAAATCATACCTAAGAAGTGTGATAGTGCTTTCAACAG	NA
chr1	UNCHS000498	13.4827588581525	37679167	G	A	recomb_hotspot	FALSE	TRUE	TRUE	1	rs31062234	TACCTAAGAAGTGTGATAGTGCTTTCAACAGCGAGAATGTTTACAATCTG	NA
chr1	JAX00247420	13.5021097046414	37706705	G	A	MDA_other	FALSE	TRUE	TRUE	1	rs32511045	TCACCCAGTGCCAACCCAGGATCCAAAGACAACTCAGGGCTGCAGTCACC	NA
chr1	JAX00247421	13.5025644517404	37710152	G	A	wild_alleles	TRUE	TRUE	TRUE	1	rs32947426	CTCTCAACAGGAACCCTCAAGTCCCAGCTCTGTTCTCTTAGAGAAGAAGT	NA
chr1	UNC470398	13.5026428154703	37710746	T	C	haplotype_discrimination	TRUE	TRUE	TRUE	1	rs32635513	AGGGTGTTCAAAGTTGTACTGCTGCTAAACGGGGAAGGGTTGGAAATGAT	NA
chr1	UNC470578	13.5058530898851	37735080	A	G	haplotype_discrimination	TRUE	TRUE	TRUE	1	rs32950528	TAGTTCTCCTTTCTTCTTTCACACCACGTGTGACCCTGAGTGCCTGAATC	NA
chr1	UNC470729	13.5083962171923	37754357	G	A	haplotype_discrimination	TRUE	TRUE	TRUE	1	rs31519411	CTTCAAACCTTTCAGGCATATTCATCCAGTCTTAGACAATCATTACAGAC	NA
chr1	UNCJPD008708	13.5099452860745	37766099	C	T	wild_alleles	FALSE	TRUE	TRUE	3	NA	AACAAGGAGATAGGAATGGATCAATTCACATTCTTCTACATGATAACCGC	NA
chr1	UNC470806	13.5118997619294	37780914	G	A	haplotype_discrimination	TRUE	TRUE	TRUE	3	rs212492165	CCCAACACGCAGCTGAAAGAGTCAAATGCAGATATTTGCACCCAACCAAT	NA
chr1	UNCJPD000105	13.5135035798821	37793071	C	T	wild_alleles	FALSE	TRUE	TRUE	1	NA	AAAATATGCTGGAAAGTACATTAAGGAAGAAATCTGAAACAAAAAAATAA	NA
chr1	UNC470914	13.5144947359468	37800584	C	T	Sanger_known	FALSE	TRUE	TRUE	1	rs31437185	AGTTTGATTCACAGAAACCAAGTCAGGCTGCTAACAACCATATGTAACTC	NA
chr1	UNC471090	13.51705633282	37820001	T	G	haplotype_discrimination	TRUE	TRUE	TRUE	1	rs3705697	CACCTTTGGGAGCCCTCCTTGGTTGCTCTCCACCTACTTTTGAATTCCAG	NA
chr1	UNC471327	13.5202375836312	37844115	A	C	Sanger_known	FALSE	TRUE	TRUE	1	rs32957643	TGTAGGTATAGGTAAGTGGTAGATTGCTTGCCTAGAAAGGTTCAAGAAGG	NA
chr1	UNCHS000499	13.5204953660018	37846069	A	G	recomb_hotspot	FALSE	TRUE	TRUE	1	rs31433167	AGGTTCCCCAGAGATGAGCCTCCTAACTGCTCATCTAGTACCAAGTGGTC	NA
chr1	UNCHS000500	13.5213162062832	37852291	T	C	recomb_hotspot	FALSE	TRUE	TRUE	1	rs48412190	AAGCAAGCATTCTATTCATTGAGTTATGGCCCCTGATCTCAGAAGAGGAA	NA
chr1	UNC471746	13.5253160546428	37882610	T	C	haplotype_discrimination	TRUE	TRUE	TRUE	1	rs32960147	GCAACTGGCTTCAGTTACGAGTCACTCTTTAGAGAATACCTACACGAGAC	NA
chr1	UNC472065	13.5285397854557	37907046	A	G	haplotype_discrimination	TRUE	TRUE	TRUE	1	rs32960572	TATAGAGCGAGACCTTGTCTCCAAATCCATGATTCCTGGCCTCTGAGACA	NA
chr1	JAX00002608	13.5285974368865	37907483	A	G	MDA_other	FALSE	TRUE	TRUE	1	rs32648360	GTACTCAGCTGGTCCCTCCCAAGGTTTAATATTAGCCCACTGCATTCAAT	NA
chr1	UNC472154	13.5305197229266	37922054	C	T	haplotype_discrimination	TRUE	TRUE	TRUE	4	rs242984002	AGGTGGCACATGCCTTTAACTCTGACATCTAAGAAGCGAAGGTAGGAGGA	NA
chr1	JAX00247447	13.5311252608391	37926644	C	T	wild_alleles	TRUE	TRUE	TRUE	1	rs32964111	GATAACGCTTACATCCAGGTTTACTGTGCCCACTAAGCAAATCCTTTCTT	NA
chr1	UNC472399	13.5336777548548	37945992	G	A	haplotype_discrimination	TRUE	TRUE	TRUE	1	rs32963216	GCAGTTAGTTTGAAAGGGGAGCAGAGACGATTCTTTACAGTGAAGTTCAT	NA
chr1	UNC472554	13.5358521504702	37962474	C	T	haplotype_discrimination	TRUE	TRUE	TRUE	1	rs245780155	CGTAGCATTTACTTATATTGCAAGAGGCTTGAAAATGAAGGACAGTCTCA	NA
chr1	UNC472726	13.5399778557292	37993747	C	T	haplotype_discrimination	TRUE	TRUE	TRUE	1	rs215971184	AGTCAGCACTCCTGTGGCTTCTCCATGTAACTCCAAAGACAACCTGAAGT	NA
chr1	UNC472864	13.5417324644954	38007047	C	T	haplotype_discrimination	TRUE	TRUE	TRUE	1	rs32967486	GTGCATTCCTAAGAGGCACCACAGTCAAGAAGAACCTGCTCAGGAATGGC	NA
chr1	UNCHS000501	13.5417324644954	38007047	C	T	recomb_hotspot	FALSE	TRUE	TRUE	1	rs32967486	CTCTGTGTTGACACTGGTGAGCAACTTGCCTAGTCTTTTAAAGTTGTGAT	NA
chr1	UNC473155	13.5464423357407	38042748	A	G	haplotype_discrimination	TRUE	TRUE	TRUE	1	rs32589097	AACCCAGGCACATGCTGACTTTACAATATTGTCCCTTTGTCTCTGTACTC	NA
chr1	UNCJPD000106	13.5476515646092	38051914	C	A	wild_alleles	FALSE	TRUE	TRUE	1	NA	TAATAAAAATCCAAATTTGAAGGAAGGGCAAACTTTAAAACAGCAGCCAA	NA
chr1	UNC473267	13.5492291293931	38063872	C	A	haplotype_discrimination	TRUE	TRUE	TRUE	1	rs32123034	CAACAGGAACTGATCTCATTCAATGCAATGCACCAGAGTTCATAACGGAA	NA
chr1	UNC473434	13.5522944177151	38087107	A	G	haplotype_discrimination	TRUE	TRUE	TRUE	1	rs228597918	TTTAACCTGAAAGTCATTTAATTTTGAAACCTTTAAAATACTATTATGAA	NA
chr1	UNCHS000503	13.5531076063192	38093271	T	C	recomb_hotspot	FALSE	TRUE	TRUE	3	rs31829309	GATGGTTTGTATATTCTTGGGCCAGAGTGTGACACCATTTGGAGGTGTGG	NA
chr1	UNCHS000504	13.553680162864	38097611	A	G	recomb_hotspot	FALSE	TRUE	TRUE	1	rs253365897	TTTGTCATTTCCAAACTAATAAGAGATAAGAAAGTACGATCAAGCCAGGC	NA
chr1	UNC473598	13.5554839798309	38111284	A	G	haplotype_discrimination	TRUE	TRUE	TRUE	1	rs237663120	AATGCCTACTACAACAAGAGCATCCAGGGACCAAAAACATCCAGACCTTC	NA
chr1	UNCHS000505	13.5561959815987	38116681	A	G	recomb_hotspot	FALSE	TRUE	TRUE	1	rs32979078	GACAGAGCAGCTGATGGTCTAGGCTGCTCGGCCATCTCTTCAGTCTTAAC	NA
chr1	UNCHS000506	13.5565228929162	38119159	A	C	recomb_hotspot	FALSE	TRUE	TRUE	1	rs254236256	TGTCTACCACAGATAGATGCTAAATTCTCTGGTGGGAAAGCATCCTTTTT	NA
chr1	UNC473770	13.5586366028148	38135181	T	C	haplotype_discrimination	TRUE	TRUE	TRUE	3	rs32764358	TTGGTCTGCCTTACATTGCATCATTGAGCTCCATTTGTTGGGACTCCATA	NA
chr1	UNC474004	13.5610321055199	38153339	T	C	haplotype_discrimination	TRUE	FALSE	TRUE	1	rs31622978	GTAACACATTGCTTTTCTGCTTGCTCTGATTGTCACTGAACTTTCATGTA	NA
chr1	JAX00191379	13.5615989892694	38157636	C	A	wild_alleles	TRUE	TRUE	TRUE	1	rs46439815	CTAGCTTTTCTGTTGCTATACTAAACTTAAAAAAAGCATCTTGCAGAGGA	NA
chr1	UNC474350	13.562661347914	38181072	G	A	haplotype_discrimination	TRUE	TRUE	TRUE	1	rs32987185	CCTTGCTGTGGAAAAGCAGGTGGATTCAATTAGATGCAGATACACACAGA	NA
chr1	UNC474632	13.563041830371	38205289	G	A	haplotype_discrimination	TRUE	TRUE	TRUE	1	rs31551658	GATCACAGTAAACAATAAACAGAGCTCATGCTTGGTTTCTTTACTTTATC	NA
chr1	UNCHS000507	13.5728007444528	38218763	C	T	recomb_hotspot	FALSE	TRUE	TRUE	1	rs31953197	TGGGTTTTTAGAGTAGAGGCGCATTTGAAAAGCCGTTCTCAGAACGAACA	NA
chr1	UNCHS000509	13.5895095511144	38222097	A	C	recomb_hotspot	FALSE	TRUE	TRUE	1	rs264943791	GCAGTGTAGATTGTTAACATATTAAGTCTATGAACACTACCGACTGAAGA	NA
chr1	UNCHS000508	13.5911433456469	38222423	T	C	recomb_hotspot	FALSE	TRUE	TRUE	1	rs32988148	CAAGCATCCCTGGGGAACAACTGGTCACCCAGGCCAGCTGCCAGTGACTT	NA
chr1	UNCHS000510	13.6072407322687	38225635	C	A	recomb_hotspot	FALSE	TRUE	TRUE	1	rs32988364	GTGGCGATTGTATTTTTAAAGTAATATACACATAGGTAAGCTTATTGGAA	NA
chr1	JAX00247505	13.6340594014276	38262607	C	T	wild_alleles	TRUE	TRUE	TRUE	1	rs32996150	ATGCACAATGACTCTATTTATTCCGACTTGGCTGCCTGGATGCAGATTGA	NA
chr1	UNC475628	13.6374989447432	38277512	C	T	haplotype_discrimination	TRUE	TRUE	TRUE	4	rs253197529	CGAATATTTGAATAAGCATGTATTATGGCTCGGGATGCCATAATACACGC	NA
chr1	JAX00247519	13.6442878024958	38306931	G	A	MDA_other	FALSE	TRUE	TRUE	1	rs33002488	CAACCCAACACCAGAGCCCTCTAGGAATTGGACCCAAGCCAGCCTCTAAG	NA
chr1	UNCHS000511	13.6454750128917	38311079	G	A	recomb_hotspot	FALSE	TRUE	TRUE	1	rs45959917	AAGGTAATGTATGGAAAATGCCCATTACCAAGCTGGTACCCAATAACTCA	NA
chr1	UNCHS000512	13.6482493432972	38313987	A	G	recomb_hotspot	FALSE	TRUE	TRUE	1	rs52286449	GTTTTCTCTCCTTTTGCTAGGTCAATCTTGCCAATCTGCTAATTTTGCTC	NA
chr1	UNC476250	13.65690433829	38323059	G	A	haplotype_discrimination	TRUE	TRUE	TRUE	3	rs234743224	ATCTAGATTATCTATACACATAGATAGTCTATTATCTACAGATTATCTAT	NA
chr1	UNC476660	13.6799146804673	38347178	T	C	haplotype_discrimination	TRUE	TRUE	TRUE	1	rs33010735	GGAGCTGTAGAAGCGCACATGAACCTTTACAACTCAAGTCCTGCCAAGAG	NA
chr1	UNC477018	13.6979840813892	38366118	A	G	haplotype_discrimination	TRUE	TRUE	TRUE	1	rs33013395	ATCATATGGATGAAGTCCAGGAAAGCACTGTAGCATCCAGAGCCACGGAA	NA
chr1	UNC477390	13.7224960728299	38391811	T	G	haplotype_discrimination	TRUE	TRUE	TRUE	1	rs33013813	AACCATCCTGGCAGTGTCATTAGATACTGATGTAAACAAATTCCATGCTG	NA
chr1	UNCJPD000107	13.7256184060617	38398164	C	T	wild_alleles	FALSE	TRUE	TRUE	3	NA	ATCTTAAAAAAGGGTACAGTGGGGAGAGATGCCAGACACGCACTTGACCA	NA
chr1	UNCHS000513	13.761914066	38420131	T	C	recomb_hotspot	FALSE	TRUE	TRUE	1	rs31878333	GCAGTGTTTGTCTAAATAGACATAGTAAGTCTGTGTCTGTGGACCCATAT	NA
chr1	UNC477777	13.7696558227974	38420894	T	C	haplotype_discrimination	TRUE	TRUE	TRUE	1	rs33022113	CTAAATAAATGAATAGTCATAGCTGGTGTCTATGTTTGGGGGCCCTTTTC	NA
chr1	UNCHS000514	13.8407724327492	38427903	C	T	recomb_hotspot	FALSE	TRUE	TRUE	1	rs47364730	TGTCTATACTGCCCAATATTGGCTCTAGCTTTGCCTGTAATGTTTTCATA	NA
chr1	JAX00247565	13.8549129277129	38436038	A	G	wild_alleles	TRUE	TRUE	TRUE	1	rs6164278	GAATAACTTTAAACAGAATGACAGCAAAACCTAGAGATGTGCCAGGCAAT	NA
chr1	UNC478124	13.8561352867161	38441335	G	A	haplotype_discrimination	TRUE	TRUE	TRUE	1	rs250492948	ATAGACCCCCTGTTCAATGACTGACAGGAACTCCACAAAACAAAATCCAC	NA
chr1	UNCHS000515	14.0292644956241	38463431	C	A	recomb_hotspot	FALSE	TRUE	TRUE	1	rs33031148	GTACCTTCTTCTGTCTGTCTGGATTAAGTTTGGGGTGCTGTATATTTAAC	NA
chr1	UNCHS000516	14.0428474514448	38466817	C	A	recomb_hotspot	FALSE	TRUE	TRUE	1	rs33034126	TAGACGACATGTAGAAGCAAAATGTTCAGTGTCTACATGCTAGCAACCTG	NA
chr1	JAX00191390	14.0429201422294	38467132	A	G	wild_alleles	TRUE	TRUE	TRUE	1	rs48412570	CCATATCCATAAAGAAGAGTGATCGAGTCTGCCTTCCCCCAGGAACTACC	NA
chr1	UNC478568	14.0432912113774	38468740	T	C	haplotype_discrimination	TRUE	TRUE	TRUE	1	rs33030784	CTCTCTACCTGTCCTTATCTCCAAACCACAGTCTCCACTGAACAGCCTCC	NA
chr1	UNC478743	14.0486747230686	38479843	G	A	haplotype_discrimination	TRUE	TRUE	TRUE	1	rs252379154	AAAGGGGCTCAAACAGCATATTTGGAAATATTGTTCCCTCTCATCACACA	NA
chr1	UNC479354	14.0708107894422	38509265	C	T	haplotype_discrimination	TRUE	TRUE	TRUE	1	rs259649673	AGAGGAGGCATTAGAACACATTCACAAAGCTAGAATTGTCCTCTAAACAC	NA
chr1	UNC479707	14.0850176870472	38528148	A	G	haplotype_discrimination	TRUE	TRUE	TRUE	1	rs31748102	CATATTATGTCCAGATCTGATAGTGCTGGAGATGACCCTGGAATGGGGGT	NA
chr1	JAX00247595	14.0868843032076	38530629	C	T	wild_alleles	TRUE	TRUE	TRUE	1	rs33041691	GAGCCAGCTCTGTCACCCTAGCTTTGTTGGTCTTGAAAGAGATCTCTAAA	NA
chr1	JAX00247605	14.1092438218182	38560348	A	C	wild_alleles	TRUE	TRUE	TRUE	1	rs50772504	GTGGAGAGCAAAGCTTTCCTGATTCGAAGTATCAACTTGGAAAGATTTTC	NA
chr1	UNC480235	14.110975764745	38562650	C	T	haplotype_discrimination	TRUE	TRUE	TRUE	1	rs32126431	GGTGAAAAGCCTTTGAAACAAAAGAGACAGCAGAGACAAGAGCTGCTCAG	NA
chr1	JAX00247606	14.1243986986098	38580491	G	A	wild_alleles	TRUE	TRUE	TRUE	1	rs51083407	GAAACTTAACACTCAAAGATGTACTGTGACCTGGGCACACATTTGCCATG	NA
chr1	UNC480797	14.1424689875828	38604509	T	C	haplotype_discrimination	TRUE	TRUE	TRUE	1	rs45858685	TAGGATCCACAGCACCTGCTTTGCTTCCAAATCACAAGGACACAGAAAAA	NA
chr1	UNC481045	14.1570565815913	38623898	A	C	haplotype_discrimination	TRUE	TRUE	TRUE	1	rs31453084	TTCATCATAGGGGAAAAAAAGCACCCATCTTTGAAGAGAGGAGGTGCAGA	NA
chr1	UNC481370	14.2094311190102	38653254	C	T	haplotype_discrimination	TRUE	TRUE	TRUE	1	rs249709460	TGGTGGTAGATACAGTTGAAATCCACTCTCTGGGAAATTTTCAAGTTTTC	NA
chr1	JAX00247624	14.2517543675763	38670460	A	G	wild_alleles	TRUE	TRUE	TRUE	1	rs50508515	ATAATAGAAATGGTCCATGTCTACTGCAGCTTACCACGCACGCACTGAGA	NA
chr1	JAX00002664	14.2539583447189	38671356	A	G	wild_alleles	TRUE	TRUE	TRUE	1	rs31424809	GTCGTGTTTTGTTGCTTTCTATTTGTCTGCTTGCTGACACGCTTTCATAA	NA
chr1	UNC481580	14.2572913681879	38672711	G	T	haplotype_discrimination	TRUE	TRUE	TRUE	4	rs217771578	TATGAAATATAAAAATTTCTTGACACAAAATATCCAGGAAATCTGGGACA	NA
chr1	UNCHS000517	14.2724535502268	38678875	G	A	recomb_hotspot	FALSE	TRUE	TRUE	1	rs49872425	GAATTTGACCTTGAAGGATGAAAAGAAGTGATGCCTCCTTTATATGGAAC	NA
chr1	UNCHS000518	14.2785956606342	38681372	C	T	recomb_hotspot	FALSE	TRUE	TRUE	1	rs49276248	TTATCCTGTCTTCGGAGAAATTTCCTTCTTTGTTCCTCCAGTGGGAAAAT	NA
chr1	UNC482006	14.2963820595169	38701778	T	C	haplotype_discrimination	TRUE	TRUE	TRUE	1	rs49167699	ATAAGGCATTCTGCCAGACTCTACTATGAGCTACTCTCCTCTGCTTCTTC	NA
chr1	UNC482255	14.3092718508467	38720283	T	C	haplotype_discrimination	TRUE	TRUE	TRUE	1	rs33047094	CGAATTCCTTTCAACCCTCTGTTTCCTGATCTGCAGGGATGTGAGCGAGC	NA
chr1	UNC20457100	14.3189324029112	38734152	C	A	haplotype_discrimination	TRUE	TRUE	TRUE	3	NA	CTTCCAGAGGTCCTGAGTTCAATTCCCAGCAACCACATGGTGGCTCACAA	NA
chr1	UNC482602	14.3269790319002	38745704	A	C	haplotype_discrimination	TRUE	TRUE	TRUE	1	rs32535694	ATTAAATTTTAAGAAAGTTTCTCTTGTGGTACGCACTTTCCCCCTGGGAA	NA
chr1	UNC482958	14.3451724098923	38771823	T	C	haplotype_discrimination	TRUE	TRUE	TRUE	1	NA	AGACACACACATATGTATGTATACACACAGATACATAAGACATACACATA	NA
chr1	UNCHS000519	14.3462801937643	38775950	C	T	recomb_hotspot	FALSE	TRUE	TRUE	1	rs33058447	GCTAACTTGATTGACAGCTAGCTTTTTGTGGTTTGCCATGCTCAGCACAG	NA
chr1	UNCHS000520	14.3466500073176	38779731	C	T	recomb_hotspot	FALSE	TRUE	TRUE	1	rs30513442	TCACCATTCCCCTGTCATAATAAGCAGGTGACTCTGGAACCTTTGCAAAC	NA
chr1	UNC483273	14.3479586836845	38793111	C	T	haplotype_discrimination	TRUE	TRUE	TRUE	1	rs31763046	TCTAGCCACTTCAGACCCATCTAGGATGCTGTAGGATCCATCTAGAATCC	NA
chr1	UNC483623	14.3504514285192	38818597	A	G	haplotype_discrimination	TRUE	TRUE	TRUE	1	rs33061855	GCCTCTGAGCACCTACACCTGTGACCTGTACACGTGTACACATCTAAGAC	NA
chr1	UNCJPD000108	14.3533317880357	38848046	C	T	wild_alleles	FALSE	TRUE	TRUE	3	NA	ATGTCTCTTGTGTTCACGGGGAGTCTGTTGGGCTCAGTGTGAAATGATGC	NA
chr1	UNC484527	14.3547329911473	38862372	T	C	Sanger_known	FALSE	TRUE	TRUE	1	rs50192423	TTAATTTAATCTGAACCTTTTGAAGTAAGAAGTTCCACGTTTAATCTGGG	NA
chr1	UNC484960	14.357441207883	38890061	A	G	haplotype_discrimination	TRUE	TRUE	TRUE	1	rs31596602	ACTTTCCAGCCACCTCACTTCTAAGGGTCCTGTGTTATAAAGAGGAGCAA	NA
chr1	UNC485336	14.3596372020378	38912513	T	C	haplotype_discrimination	TRUE	TRUE	TRUE	1	rs33078305	TAGGAAATAATGCTTCTTTTCTAGGAAAAGAAGCTCTTACTGTGCACACA	NA
chr1	UNCHS000521	14.3610930800439	38927398	G	A	recomb_hotspot	FALSE	TRUE	TRUE	1	rs214966282	GCATTGTGCATAGGTTACATCTCTCCCCTCCCCACCCTCATTTGATCATC	NA
chr1	UNCHS000522	14.3613581408028	38930108	A	G	recomb_hotspot	FALSE	TRUE	TRUE	1	rs212252340	TGCCATCTTGGATGCAGAGACCTGGCCTTACTAGGCAATGTGAGAGAAAG	NA
chr1	UNC485895	14.3619470451679	38936129	A	C	haplotype_discrimination	TRUE	TRUE	TRUE	1	rs33080455	ACTTCATTATTCCCATTCTGTTATGAATGGAAACCCGCTTGGAAAATATG	NA
chr1	UNCJPD000109	14.3636513565053	38953554	T	C	wild_alleles	FALSE	TRUE	TRUE	3	NA	CCTTGCTATCCTAGGTTTTTTGTTATTCCAGATGAATTTGCAGATTGCTC	NA
chr1	UNC486310	14.3646557509457	38963823	T	G	Sanger_known	FALSE	TRUE	TRUE	1	rs3691778	GAGGTGATTGTGGTTTGGTTAGGTGGGTGGGGTTGAACCTTAGGGAGGAG	NA
chr1	UNC486654	14.3662446483733	38980068	A	G	haplotype_discrimination	TRUE	TRUE	TRUE	1	rs33089166	TTTAAGCTGTCAGGCTCCACCCTCGATATTCTCCGGGCAGAATTCCGTCC	NA
chr1	UNC487441	14.3696347852608	39014729	A	G	haplotype_discrimination	TRUE	TRUE	TRUE	1	rs32179042	GACTTTCCTGAAGGCACAAAGGTTTAGCCAGAGTAGAATTCAGACTCCTC	NA
chr1	UNCHS000523	14.3713659457607	39020815	G	A	recomb_hotspot	FALSE	TRUE	TRUE	1	rs33096096	GACTTCATTCTCCCATTCACAGGAAATACAACCCTGGGTCCCCATCTCCA	NA
chr1	UNC487589	14.3912711941203	39022017	G	T	haplotype_discrimination	TRUE	TRUE	TRUE	1	rs32237214	GGCCACTTCTGCTCAAGCCATCAGAAACTGGGAGCATGAGTGTTGAGGTG	NA
chr1	UNCHS000524	14.4185456900008	39023664	T	G	recomb_hotspot	FALSE	TRUE	TRUE	1	rs33097730	GCTGCCCAAGTAGACACAATGCAAGTGTTGCTTGGGAGTTCTGGAAGGAG	NA
chr1	UNC488354	14.5167711354656	39053961	G	A	haplotype_discrimination	TRUE	TRUE	TRUE	1	rs262037069	GGTGATTATATCCTGTCTAGAATTGAGCAGTCAATGTCACGTCATCACAT	NA
chr1	UNC488654	14.5498740345824	39070259	G	A	haplotype_discrimination	TRUE	TRUE	TRUE	1	rs33108711	ATAATTGCTGTGGAACCACCCACATCTTAAAGTCACAGCCCTATCCAGGG	NA
chr1	UNCHS000525	14.5532720682185	39073106	A	G	recomb_hotspot	FALSE	TRUE	TRUE	1	rs33100076	CTGAGAAGTGAGTGGGGGTTCCAGAGATGACCCTACACTAGGAAACATGG	NA
chr1	UNCHS000526	14.5840964647758	39075734	A	C	recomb_hotspot	FALSE	TRUE	TRUE	1	rs232144527	TAAAGCAAGGTGGCCATGAAAGAGAAGCAGGGAGAGAGGGAGGGGGCAAA	NA
chr1	JAX00247813	14.6441589140347	39104250	A	C	wild_alleles	TRUE	TRUE	TRUE	1	rs31746957	AGAGTCCTCTCCCAAGCCCATACATAACCTTTATGAATCTTCTCCTAGCA	NA
chr1	UNC489248	14.6584005519856	39118218	A	G	haplotype_discrimination	TRUE	TRUE	TRUE	1	rs33107830	CAGAGAGGCATTGAATTGATTTTGTTCAATTTTAAGTCACTGTAAAATAG	NA
chr1	UNC489481	14.6857671637762	39141201	G	T	haplotype_discrimination	TRUE	TRUE	TRUE	1	rs51951745	ATGAAGAGCAGCAGAGGCCCAGCATTCTGAGAGGCCATGGAAGCCTCAGT	NA
chr1	UNCHS000527	14.7009418624952	39153945	G	T	recomb_hotspot	FALSE	TRUE	TRUE	1	rs33113641	GGTAGATAGGACAGGAAAGAGCATAGATAGGGTCAAGGCCAAGATGCAGC	NA
chr1	UNCHS000528	14.7036257742115	39156199	C	T	recomb_hotspot	FALSE	TRUE	TRUE	1	rs32495568	GTAGACATGTGAATTCTTATGTAAACAGAAATCAAACCCCCAACAGGTAC	NA
chr1	JAX00002702	14.7076552139843	39159583	G	A	wild_alleles	TRUE	TRUE	TRUE	1	rs30897568	CTTACACTCTGAAAGCCTGGGCAAGAAAAAAATGAGTTCCATGATAGCCT	NA
chr1	UNC489921	14.7278183603291	39171510	G	A	haplotype_discrimination	TRUE	TRUE	TRUE	1	rs45796427	AGCTGGAGTTACAGACAATTGCAAGGCACTTGGCACTGAGTCCCGGGAAA	NA
chr1	UNC490250	14.7675952254542	39195039	C	T	Sanger_known	FALSE	TRUE	TRUE	1	rs230042853	GATAATAGAGTTCTAGTGATTGAGACAGACTAGCTGTCTCCGCCGACGCA	NA
chr1	UNC490585	14.807150629007	39218437	C	T	haplotype_discrimination	TRUE	TRUE	TRUE	1	rs228706212	GCCTCTAAGTGTCCCCGTGTAGATGCTTCCAGAAGGTAGAATGTAGCTGA	NA
chr1	UNCHS000529	14.8258125701909	39229476	T	G	recomb_hotspot	FALSE	TRUE	TRUE	1	rs33127796	GAGCTGATTTAAAACCTGGGGGCAAGAAGGCTTGGTCCTTCTTCACAATA	NA
chr1	UNCHS000530	14.830800436587	39232126	T	C	recomb_hotspot	FALSE	TRUE	TRUE	1	rs31156883	AAACTAACCACAGCTGCCAAATTGAGCTTCCCCACAGCTTGATGGTTCAT	NA
chr1	UNC490855	14.831330346701	39232378	T	C	haplotype_discrimination	TRUE	TRUE	TRUE	1	rs31449667	CCCACACACTATACCCTGTGTTCGATGCTCTGTTTGCTTTTCTCAGTATA	NA
chr1	JAX00247868	14.8448241292467	39238795	G	A	MDA_other	FALSE	TRUE	TRUE	1	rs33126499	TTTCTAGGACCAGATGAAAGCATAGCTTTATTGATGCCACGTGTGGCTTT	NA
chr1	JAX00002707	14.8554496681595	39243848	T	G	wild_alleles	TRUE	TRUE	TRUE	1	rs32405330	AGAGCAAGCTGGCTTTTGGTCACATTGTGAACGCTGTACATGGTCCTAAA	NA
chr1	UNC491278	14.9211641544981	39261472	A	C	Sanger_known	FALSE	TRUE	TRUE	1	rs33131342	TCTGGTTGGTGAAACCTGCTAGTCAAACTACTCCCCTTAAAAATGCAACA	NA
chr1	UNCHS000531	14.9211641544981	39261472	A	C	recomb_hotspot	FALSE	TRUE	TRUE	1	rs33131342	TCTGGTTGGTGAAACCTGCTAGTCAAACTACTCCCCTTAAAAATGCAACA	NA
chr1	UNCHS000532	14.9354136305153	39264405	G	A	recomb_hotspot	FALSE	TRUE	TRUE	1	rs32595955	GAAACTTTGTGAGTGGCTGTGGACTGGTGTCTCTCATGGCTTTCTCCTCA	NA
chr1	UNCHS000534	14.9502806672496	39274546	C	A	recomb_hotspot	FALSE	TRUE	TRUE	1	rs251621561	GAAAACCCCATAAAGCACCACCGTCCATTTCTTAGGAAAGTTGGGAGTTA	NA
chr1	UNC491629	14.9522209735141	39284006	T	C	haplotype_discrimination	TRUE	TRUE	TRUE	4	rs31237830	GAGGGTCTTAAAGGTCACACCTACAATGACATACCTACTCCAACAAGGCC	NA
chr1	JAX00247879	14.9539243819207	39292311	T	C	MDA_other	FALSE	TRUE	TRUE	1	rs33131361	CCAGTCTTTGTTCCTTCCCTTGTGGGTGCTGCTGCCTGGTTCTAGCTGTT	NA
chr1	UNCJPD000110	14.9552026048214	39298543	C	A	wild_alleles	FALSE	TRUE	TRUE	1	NA	AAAACCTGGCAACCCAATAAGAAGCTCACGGGAAAGTCCCGCAAGTAGAA	NA
chr1	UNC491954	14.9567224430264	39305953	C	A	haplotype_discrimination	TRUE	TRUE	TRUE	1	rs33130956	TTTTATACAGAGGAAGAAGTATGGTCAGAGGGGGGCTGGCTTCATAGTAA	NA
chr1	UNC492314	14.9624994690565	39334119	G	A	haplotype_discrimination	TRUE	TRUE	TRUE	1	rs31973180	CTGATGATGTCCCTGGATGACACACTACAACTGTAATAGGAAATAAACCC	NA
chr1	UNCHS000536	14.9643265566045	39343027	A	G	recomb_hotspot	FALSE	TRUE	TRUE	1	rs31549589	CCACACTCCTGTAACCTGAGCATTTGGGATGCAGATCTCTGGGAGTTCAA	NA
chr1	JAX00247902	14.9655235573824	39348863	A	G	MDA_other	FALSE	TRUE	TRUE	1	rs33139223	GCTTTTTAAAAGATACAGATCCCAACGCCTTCATCCGAGCTAACATCCGA	NA
chr1	UNC492646	14.9683474618908	39362631	G	A	haplotype_discrimination	TRUE	TRUE	TRUE	1	rs222125014	TGGCTTCTTTGGGAATCCACGATAAGAAAAACAACCCCACCAATCAGATA	NA
chr1	UNC492821	14.9721290080428	39381068	G	A	haplotype_discrimination	TRUE	TRUE	TRUE	1	rs33143468	CATTTAGGGCCTTGTTCTCCCTGAACTCTCATTTGGCAGAAAGAGAAGAC	NA
chr1	UNC493060	14.9753817899718	39396927	C	T	haplotype_discrimination	TRUE	TRUE	TRUE	1	rs240413133	ATTGCCAAGGCCAGAGCTTGGGCACCTGTGGACCAAAAAGCTAAGTCCAA	NA
chr1	JAX00247915	14.9796828705601	39417897	A	G	wild_alleles	TRUE	TRUE	TRUE	1	rs32224159	ACTAATCTGGTCCACCCGGGAACATTTCCTCCCTTAATAAAATCCACTCC	NA
chr1	UNC493417	14.9805326262529	39422040	T	C	haplotype_discrimination	TRUE	TRUE	TRUE	4	rs46408676	CCATGGTTTGGGGCCTCCAGTAAAGAAGAGAGCTGCAGGAAGGGAGCACA	NA
chr1	JAX00247919	14.9812880330153	39425723	G	A	wild_alleles	TRUE	TRUE	TRUE	1	rs33147089	AAGTACATAAAAGCTGAGCGTTTGGGCATGCCAGGTTTTGAGTGGTGTCT	NA
chr1	JAX00247919r	14.9812880330153	39425723	G	A	MDA_other	TRUE	TRUE	TRUE	1	rs33147089	AAGTACATAAAAGCTGAGCGTTTGGGCATGCCAGGTTTTGAGTGGTGTCT	NA
chr1	UNC493884	14.9853347817043	39445453	A	C	Sanger_known	FALSE	TRUE	TRUE	1	rs33152158	TGTTCAGTCTTGTGTGCATATGGTTTGCGTGTTTCCTACCTTTTGTTTGT	NA
chr1	UNC494410	14.9921455438415	39478659	A	G	haplotype_discrimination	TRUE	TRUE	TRUE	1	rs228447665	CCGCGCTCCGGGGCTCGGCAGGCGCTCCCGCTTCTGTCTCCGCGCGCAGT	NA
chr1	UNCHS000537	14.9935451897134	39485483	C	T	recomb_hotspot	FALSE	TRUE	TRUE	1	rs49943471	CACGAAATCCTAGTGATATCTCACGGAAGCCACCTCAGTGCTGACAAAGG	NA
chr1	UNCHS000538	14.9942437820112	39488889	A	G	recomb_hotspot	FALSE	TRUE	TRUE	1	rs219227478	TGGTATAGTAAAATCTGCAATCACACACTCGGGAGGTTGAGGCAGGGGCA	NA
chr1	UNC494697	14.9956387104366	39495690	G	A	haplotype_discrimination	TRUE	TRUE	TRUE	1	rs49592246	AAGTAGCATGCAGAGCACCTCCCAGTACCATGAATGGTAGTCAGTAGGGG	NA
chr1	UNC495144	15.0005286514145	39519531	A	G	haplotype_discrimination	TRUE	TRUE	TRUE	4	rs33161039	AACTTCTCTAGTAACGAACTATAGAAATGATCCCTGAAAGTATAGTCTTG	NA
chr1	UNCHS000539	15.0045165345752	39538974	T	C	recomb_hotspot	FALSE	TRUE	TRUE	1	rs231685523	AAATTACTAAGTTTTCATCTCCTGGGCTTTTGTGGGGCTTAGCAGGCAGG	NA
chr1	UNCHS000540	15.0051519541109	39542072	T	C	recomb_hotspot	FALSE	TRUE	TRUE	1	rs239049039	GATCTTAATTACCAACTTCTCCCAAATCACACAACCAAGTTGATTGTGGT	NA
chr1	UNC495553	15.008593639007	39558852	C	A	Sanger_known	FALSE	TRUE	TRUE	1	rs230717057	ACTGAAGCACATGAAAATGATTGGGCATTGTAGCGCTTAACAGAATCCCA	NA
chr1	UNCHS000542	15.0092411944201	39561597	A	G	recomb_hotspot	FALSE	TRUE	TRUE	1	rs33161079	AGGTTCTGAATCCCTGTCTCAGAGCCTCAGCTGTCCTGGCTCCACTGATG	NA
chr1	JAX00247953	15.0116054771291	39568242	C	T	wild_alleles	TRUE	TRUE	TRUE	1	rs33161215	TCTAAAGAAATCCATTAGGTCTCAGAGTTGCTGGATGCCTCCAGCTTGAG	NA
chr1	JAX00247954	15.0116186416829	39568279	C	T	wild_alleles	TRUE	TRUE	TRUE	1	rs33161218	TATTGTCTGCAGCACAGTCAGTGAATGAGCCCAAGTGTGTTTGAAATCTG	NA
chr1	UNCHS000543	15.0124682891034	39570667	A	C	recomb_hotspot	FALSE	TRUE	TRUE	1	rs238791327	TCAAATCTCACCTTGTCATTCACTGCCAGAGGGTGATGTGTGTTCCTGAA	NA
chr1	UNCHS000544	15.0313899230644	39575753	A	G	recomb_hotspot	FALSE	TRUE	TRUE	1	rs32322669	GTAATCTGCTAGAATGGAGAAATGTCCAGAGAAGTCGGGTCTTTAAGAAC	NA
chr1	UNC495671	15.0413480726059	39577326	A	G	haplotype_discrimination	TRUE	TRUE	TRUE	1	rs255096885	GCCGCCCGGCCGGGCTACTGAGGAAGAAGAGCGCGAGTCAGAACGAGGCG	NA
chr1	UNC496279	15.1051837994582	39607116	T	C	haplotype_discrimination	TRUE	TRUE	TRUE	1	rs33168023	TATTAACTACATCAAAAGACTGAAAACGCCCAACTATTAAAAAGGCACAG	NA
chr1	UNC496336	15.1076683068854	39609803	G	A	haplotype_discrimination	TRUE	TRUE	TRUE	1	rs33164306	GAACCAAGGCATCTTTGAACGTAAACCTCCAGATTTTATTTCTTACAGTG	NA
chr1	UNC496797	15.1292336834113	39633126	T	C	haplotype_discrimination	TRUE	TRUE	TRUE	1	rs33163385	GGTTTAACTATTTAAATGTGCAGAGCAGAATGCCAACACATTGGCAGAAG	NA
chr1	UNCHS000545	15.1304830094442	39635809	G	A	recomb_hotspot	FALSE	TRUE	TRUE	4	NA	AGGTGTTCACATTCACACGTCTGGAGCGAGTGAATACAATACCATAGGTG	NA
chr1	UNCHS000546	15.1318224072951	39639269	G	A	recomb_hotspot	FALSE	TRUE	TRUE	1	rs226536824	TATGTGTATGAGCCTGTGTATATGTGTGTACAGCCATATGTGTGTGTGCA	NA
chr1	UNCHS000547	15.1677313163734	39651801	C	A	recomb_hotspot	FALSE	TRUE	TRUE	1	rs216742421	ACCTGTTCTTATGATATCCAGTCTTTGTCCCACCATGGAATATTTTCTAT	NA
chr1	UNC497379	15.2017690809261	39663274	T	G	haplotype_discrimination	TRUE	TRUE	TRUE	1	rs31711082	ATGTTCCAAGATGTCTGTGGGTGTAGCTATTATTACCCCAGAGAGAGATG	NA
chr1	JAX00247978	15.2048306160808	39670865	G	A	MDA_other	FALSE	TRUE	TRUE	1	rs33170412	CTCGGTAAGAGAGAAGTTGACACCCATCTGGTGTGAGACGGGAGGCAAGT	NA
chr1	UNC497674	15.2094852303898	39682406	A	C	haplotype_discrimination	TRUE	FALSE	TRUE	1	rs220856564	CCGCATGTTGTGGTGACCCCCAACCATAAAATTATTTTCATTACTACCCC	NA
chr1	UNCHS000549	15.2101744891935	39684115	C	T	recomb_hotspot	FALSE	TRUE	TRUE	1	rs262007077	AATAAAAGGGCTGACTGACGCGGCTCCTAATGTTGGTCCTGACCCTCTGC	NA
chr1	UNCHS000550	15.2111008949701	39686412	T	G	recomb_hotspot	FALSE	TRUE	TRUE	1	rs32768965	ATAAAGACCACCCACCTCCTTTAAAGGTTTATTATTAATTCTGTATGTGC	NA
chr1	UNC498491	15.2287590682906	39730195	C	T	haplotype_discrimination	TRUE	TRUE	TRUE	1	rs33184647	ATTCCAGATCTTGTTACCCCACTTAGATTGTGTAATGTTTGTGTGTGGGG	NA
chr1	JAX00247992	15.2296503859946	39732405	A	G	wild_alleles	TRUE	TRUE	TRUE	1	rs33179815	GTTTTATAATCCCCGCCTTCGCAAACAAGCCTGTCTTCATAAATGCTGCC	NA
chr1	UNC498932	15.2387829643165	39755049	T	G	haplotype_discrimination	TRUE	TRUE	TRUE	4	rs232175101	ATAAATGACCAAGTTTGATCCCTAAGACCCACACAGTGGAAGGAGAGAAC	NA
chr1	UNC499505	15.25029416262	39784768	A	G	haplotype_discrimination	TRUE	TRUE	TRUE	1	rs221965013	TCATGATGTATTGGATAAGAGCTGGGCTGGGAAAGGGGTCAGGGGTCAAA	NA
chr1	UNC500000	15.2529905082078	39813579	G	T	haplotype_discrimination	TRUE	TRUE	TRUE	1	rs48086153	TGCTTTCAGAGTTATGCCACATAATTTTTTTTTATTTTATTATATTTCAC	NA
chr1	UNC500236	15.2537626039733	39821829	T	C	haplotype_discrimination	TRUE	TRUE	TRUE	1	rs31521818	AGCCAGTACATACCATCTGCATCTGCCATTGTGCCGAGGTCTGTGGAGCA	NA
chr1	UNC500690	15.2560087007456	39845829	G	A	haplotype_discrimination	TRUE	TRUE	TRUE	1	rs260959632	CACACTGTAATGAGAAATTCCTCCTTCACACAGATAAAGGATTATATAAA	NA
chr1	UNC500979	15.2581998617343	39869242	A	G	haplotype_discrimination	TRUE	TRUE	TRUE	1	rs51221637	CCTCCTGAATTCCGGAAGTGTGAGATAATTCTTTGGAACTGTTTTAAGCT	NA
chr1	UNCHS000551	15.259006584825	39877862	T	C	recomb_hotspot	FALSE	TRUE	TRUE	1	rs108806398	AGGTGCACACCAAGAACTCTGAAAAGGGACTTAGCTGATTCAGTCACTAC	NA
chr1	UNCHS000552	15.259225766435	39880204	T	C	recomb_hotspot	FALSE	TRUE	TRUE	1	rs215097365	TAGTTGACAACTAGATGCCTCTCACACTGAGTGTTTAGCAGAACACCTTG	NA
chr1	UNCHS000553	15.2600374496561	39888877	A	G	recomb_hotspot	FALSE	TRUE	TRUE	1	rs46185621	CAAAGGCACAGGGCAGCAGTAGAGTCCTGTTCAGGGATATAAAGGAAGTC	NA
chr1	UNCHS000554	15.2878588192526	39891754	C	T	recomb_hotspot	FALSE	TRUE	TRUE	1	rs32682563	AATAATCGGTCAGGGATAGGGGAAAGACTCATGGGGCCTTATTATTTGCT	NA
chr1	UNC501434	15.3541978510926	39898792	G	A	haplotype_discrimination	TRUE	TRUE	TRUE	1	rs32395614	AGATAAAGGCAAGAGATAAGAAAGACAAGAAGCCAGGGCTCAGGCAGGAG	NA
chr1	UNCJPD000111	15.3736417943869	39904372	A	G	wild_alleles	FALSE	TRUE	TRUE	3	NA	TATATATGCATGTGTGTGTATGTATGTGTGCGTTTGTGTGTATATGCATG	NA
chr1	UNC501578	15.3885999300414	39910021	C	A	haplotype_discrimination	TRUE	TRUE	TRUE	4	rs47859516	CATCCTTTTATTCCCACTACCTTTGGTGGGTGATGGGCTAAAAGGGAGGT	NA
chr1	UNC501856	15.4259383387621	39924122	C	A	haplotype_discrimination	TRUE	TRUE	TRUE	1	rs223590741	TAGTGGTTTGAAGTAAAGAGAAAAACTGCTAAGCTATTTGAAGATACATT	NA
chr1	JAX00248050	15.4475877841703	39932298	T	C	wild_alleles	TRUE	TRUE	TRUE	1	rs47575024	TTCCTTGGAACCACGTGACCCATGGGATTTAATCTCAAAGTCAAGAAGAA	NA
chr1	UNC502074	15.4581874331391	39936301	G	A	haplotype_discrimination	TRUE	TRUE	TRUE	1	rs237048868	AGCACAAAGGGACAGGGAGAGCAAGCAAGGAGCGAGCAGGAGGATGGGAG	NA
chr1	UNCHS000555	15.4587143704723	39936500	T	C	recomb_hotspot	FALSE	TRUE	TRUE	1	rs51445449	TATGTAAAGCATCAAATACTCAGCAAAACTTTTGTCCACTAAGCTCTGCC	NA
chr1	UNCHS000556	15.4668964627315	39939590	G	A	recomb_hotspot	FALSE	TRUE	TRUE	1	rs31923673	TCATAACTCAAGCACCGTTGTGAAAGCTCTGTCCTACTTCCCAGGACACC	NA
chr1	UNC502226	15.4941805006557	39949831	G	A	haplotype_discrimination	TRUE	TRUE	TRUE	1	rs52566012	GACTTTTGAGGCTGTGTTTAAAGTGTAGACCCAGAATGCTTTTAAGGGAC	NA
chr1	UNCHS000557	15.5040618276375	39957362	A	G	recomb_hotspot	FALSE	TRUE	TRUE	3	NA	TGTGTGTAGACATACATATTTCTATATATATTCTGCTCAGTCTGTCACTG	NA
chr1	JAX00248072	15.506148045922	39958952	C	A	wild_alleles	TRUE	TRUE	TRUE	1	rs51221090	ACAAACAAGTTGCTAATCCCTGGCCTGGGCCTCTTAGAACAAAGAAAGGA	NA
chr1	UNCHS000558	15.5070796276717	39959662	C	T	recomb_hotspot	FALSE	TRUE	TRUE	1	rs51966832	GGTTTTTTGAGACAAGACCTCTTGAGACCCAGGCTAGCCTCAAAGTCCTG	NA
chr1	JAX00002762	15.5071950913252	39959750	A	G	wild_alleles	TRUE	TRUE	TRUE	1	rs30981193	GTCTCAAAAAACCCAAAACCAATTAGCCAAAGAAACCTGTTGTGGAGGAC	NA
chr1	UNC502453	15.5111352885004	39962753	G	T	haplotype_discrimination	TRUE	TRUE	TRUE	1	rs30985964	TCCCATCTGAAGCTGCACAGTAAATCCTCATTGACTATTGAAAGAACTAT	NA
chr1	UNCHS000559	15.5250434103975	39973353	T	C	recomb_hotspot	FALSE	TRUE	TRUE	1	rs230400275	TCTTGTACATGACAAAGGATGAGAAGGTGCAGTCTCTGTCTCCTATACAC	NA
chr1	UNCHS000560	15.5290242822688	39976387	T	C	recomb_hotspot	FALSE	TRUE	TRUE	1	rs31373321	CTTTTGATTTAGACTCGGCTAATAGGAAATATTCTGAAGTCATTTCAAGA	NA
chr1	UNC502670	15.535855007042	39981593	T	C	haplotype_discrimination	TRUE	TRUE	TRUE	1	rs31015291	CTATCTTTAGGGGTCTCTCTGGCCTTCTGATCTGCCTTGGACCTGTGCTT	NA
chr1	UNCHS000561	15.5380750581976	39983285	C	T	recomb_hotspot	FALSE	TRUE	TRUE	1	rs31667599	GTGATGAGAACCCAGACGCCACTTACGACTACAGAGTAAGAACACCCACC	NA
chr1	UNCHS000562	15.5414654909318	39985869	G	A	recomb_hotspot	FALSE	TRUE	TRUE	1	rs46871761	TGAGCTCGATTCATCAGGTCCCAGAGTTTAGTGGACAAAGGCAGAAATGA	NA
chr1	UNCJPD000112	15.5419719565027	39986255	T	C	wild_alleles	FALSE	TRUE	TRUE	3	NA	TGACACTGCTGAGTGCTGCAGGACATTGTTAGTGTGCACTGCAGGTGTGG	NA
chr1	UNCJPD007674	15.542007382851	39986282	T	G	wild_alleles	FALSE	TRUE	TRUE	4	NA	GTTAGTGTGCACTGCAGGTGTGGTGACAGTGACACTGCTGACTGCTGCAG	NA
chr1	UNCJPD000113	15.5421543365918	39986394	T	G	wild_alleles	FALSE	TRUE	TRUE	4	NA	GCAGTCAGCAGTGTCACTGTGGTCACACCTGCAGTGCACACTAACAATGT	NA
chr1	UNC502861	15.551885511146	39994853	C	A	haplotype_discrimination	TRUE	TRUE	TRUE	1	rs49040734	AATTCAGTAATTGTTATTCTCAGAAGAATGATCATGTTCTTAGCTGTTGC	NA
chr1	UNC502964	15.5544998813755	40004667	A	G	haplotype_discrimination	TRUE	TRUE	TRUE	1	rs32741240	ACACAGCCTTCCTCAGTCCGGAATGCCTGCCACGAAGCTAGCTCTTCCCT	NA
chr1	UNC503061	15.5567104014656	40012965	G	A	haplotype_discrimination	TRUE	TRUE	TRUE	1	rs47122477	CCTGCAAGATGGCAGATGTTGTGTCAGTGGGGAAGCTTAGGATGGCATGG	NA
chr1	UNC503321	15.5615534064353	40031145	G	A	haplotype_discrimination	TRUE	TRUE	TRUE	1	rs253186548	TGACCCGAGCGAGATGTGAGTCTAGATCCTAGCAGGAGGACTTCAATGTG	NA
chr1	UNC503417	15.5640692116572	40040589	A	G	haplotype_discrimination	TRUE	TRUE	TRUE	1	rs48032228	CTATTCTTCCCTAAAGTAACTTGGTTTTTATTCATAAATTTAAATATGGA	NA
chr1	JAX00248113	15.5643728984374	40041729	G	A	wild_alleles	TRUE	TRUE	TRUE	1	rs31882331	TAGATGTAGTAGAAAGATGGTTTTCAGAGGCCAAGCAGAGGGCACAGGCA	NA
chr1	UNC503702	15.5686452919305	40057767	C	T	haplotype_discrimination	TRUE	TRUE	TRUE	1	rs31942660	TTGTCAATGGAGTATCTGGGCAGCAGTTTCTGCTCTGCCAGATACAGGGA	NA
chr1	UNC503938	15.5725276876636	40072341	C	T	haplotype_discrimination	TRUE	TRUE	TRUE	1	rs249130876	CCTCCCTGCAAGGCAAGGGTTTTGCCTCATGTCCATTTGCATCCCTCTCC	NA
chr1	JAX00248119	15.575334126462	40082876	T	C	wild_alleles	TRUE	TRUE	TRUE	1	rs47055964	ATTCCTGACATTCCTAAACCAGGCCTTGAGCATCAGGACTTGAAAGGATC	NA
chr1	UNC504151	15.5762001665697	40086127	C	T	haplotype_discrimination	TRUE	TRUE	TRUE	1	rs46966984	ATAGTCCTCCAAAAGGGCTCTTCCCATACAAGCAGTTCCAGCGTGTGATC	NA
chr1	UNC504343	15.6100278720441	40098293	A	C	haplotype_discrimination	TRUE	TRUE	TRUE	1	rs47377933	GAGATTCTACACACTCCTAGCTTCCTGGTCTAAAGCATTCCAGGAGGCAG	NA
chr1	UNC504450	15.6670963567674	40108579	G	A	haplotype_discrimination	TRUE	TRUE	TRUE	1	rs31747478	CATGATTTCCCAATAGCAAGAGCACAAACAGGGCAGGGCAGTCTCTGTCC	NA
chr1	UNCHS000563	15.670269910458	40109151	G	T	recomb_hotspot	FALSE	TRUE	TRUE	1	rs32740197	AGCACTGAGCCCTTTCAGGGCTCTTCCAGGAGGAGTTGCCAATGTTAGGA	NA
chr1	UNCHS000564	15.6844898721871	40111714	G	A	recomb_hotspot	FALSE	TRUE	TRUE	1	rs236316112	GAAATCAGTTGGTAAAGCATTCTTAGGGGGAATCTCAGTGCCCTGGGCTC	NA
chr1	UNC504677	15.7323845100952	40122051	T	C	haplotype_discrimination	TRUE	TRUE	TRUE	1	rs46941198	ACTAACACTGGACACTTACAGTGACACTGCAAGCCAATAATTATACCACC	NA
chr1	UNC504993	15.735209416969	40137792	G	A	haplotype_discrimination	TRUE	TRUE	TRUE	1	rs47188174	CACTTCAAGCTGTGATAGCTGCTTTGTGCTCTGAAATCCAATAAGAAGAC	NA
chr1	UNC505220	15.7382850318602	40154930	G	T	haplotype_discrimination	TRUE	TRUE	TRUE	1	rs232772925	AGCCAGGGGATCTCGGCCCAGGAGGGATGCATCACGGGTCCAGGGCAGCC	NA
chr1	UNC505341	15.7390211838198	40159032	C	T	haplotype_discrimination	TRUE	TRUE	TRUE	1	rs223164685	AATTCCGGCACTTGTATAGTGGCTCACAACCATCTGTTATCCAATCGCAG	NA
chr1	JAX00248152	15.739592589924	40162216	C	T	wild_alleles	TRUE	TRUE	TRUE	1	rs31809032	GTATAACTTGAGTTACCATGGCCACTGGGCCTCCTGTTTGAAGAGAACCT	NA
chr1	UNC505646	15.7415953826761	40173376	C	T	haplotype_discrimination	TRUE	TRUE	TRUE	1	rs31426176	ATGGGGATAATAGTGGTATAGCCAGGCATCCACCCTTCCATAAATATTAG	NA
chr1	UNC505877	15.7439260519836	40186363	T	C	haplotype_discrimination	TRUE	TRUE	TRUE	1	rs31783894	GCTTGAGTTTACCAAGGCTTGTGATGGTGAAATGTCTAGTACCACCTGTG	NA
chr1	UNC506099	15.74705658216	40203807	A	G	haplotype_discrimination	TRUE	TRUE	TRUE	1	rs6212459	TTGGAAAAGAGTCTTAAAATACAAAACAACAAAATAAAATTAAACTGAAA	NA
chr1	UNC506203	15.7494576004603	40217186	T	C	haplotype_discrimination	TRUE	TRUE	TRUE	1	rs50570151	ACGTTAGTGAGACTGCACCCTTCCCGGCTGCTCTCTGGCAGAACTTAAAC	NA
chr1	UNC506368	15.7512540122388	40227196	G	A	haplotype_discrimination	TRUE	TRUE	TRUE	1	rs49540042	GTCTGAGTAATTCAGACTGGACTTGGAGACTTCAGAGTTTTGGACTATGG	NA
chr1	UNC506607	15.8029440872855	40243410	T	G	haplotype_discrimination	TRUE	TRUE	TRUE	1	rs248787864	CTTCTAAACATGCCTGCATGGGTGAATACTTTCACTCTCACACACATGCA	NA
chr1	UNCHS000565	15.8703018610871	40252664	C	T	recomb_hotspot	FALSE	TRUE	TRUE	1	rs246774900	TCCCCCTGGCTTGTTGCCGAAGACTTTTGCTAAAGGTTACACATATGTCC	NA
chr1	UNCHS000566	15.8939869914038	40255918	T	C	recomb_hotspot	FALSE	TRUE	TRUE	1	rs223791534	ACGTTTTCTTTATCTGTTCATCTGTCATTGGATTCATGGATTGATTTCCT	NA
chr1	JAX00248180	15.9733447110623	40267678	T	C	wild_alleles	TRUE	TRUE	TRUE	1	rs6340522	GAATCTAATCAGTTGGGCTACTTGGGCCATGATAAAGAAGAGATGAAGTC	NA
chr1	UNC507122	15.9797830626749	40279163	C	T	haplotype_discrimination	TRUE	TRUE	TRUE	1	rs49082587	CTGCTGGCTGCCAGTTCACTCAGGTACAAGACTGGGCTTGTTTGATTATT	NA
chr1	JAX00248192	15.9813701382762	40282026	A	G	wild_alleles	TRUE	TRUE	TRUE	1	rs46015959	TCACTTGGAGTTCAAGACTAGACATGTATATGGAGAGAGATGCCAGAAAT	NA
chr1	UNCHS000567	15.987599811908	40293264	C	T	recomb_hotspot	FALSE	TRUE	TRUE	1	rs255999362	CGGCGACACCATAATTTGGTACAAGAATGACAGCAAGACCCCCATATCAG	NA
chr1	UNCHS000568	15.9895311326887	40296748	A	G	recomb_hotspot	FALSE	TRUE	TRUE	4	rs244648677	CATCTGAAGGCTGGTAGCAGAATACTCCCTTCCAGGTAGTTAGGATGAGG	NA
chr1	UNC507551	15.9908432556186	40299115	G	A	haplotype_discrimination	TRUE	TRUE	TRUE	1	rs215253512	GTATACCTGCACACTTAAACACACAGAGATACACCTATACTCTTACATAC	NA
chr1	UNC507751	15.9998795529911	40315416	G	T	haplotype_discrimination	TRUE	TRUE	TRUE	1	rs48369697	TCTCCTGGATCCAACCTGACAGGAGATGACTGGATTGCTGGGGTAGAGAA	NA
chr1	UNC508015	16.0111587102598	40335763	C	T	haplotype_discrimination	TRUE	TRUE	TRUE	4	rs260446182	CAAGAGAAGTAGACATCTGGAAATAATCAAACCCAGGACTGAAATCAACC	NA
chr1	UNC508122	16.0188291137162	40349600	A	G	haplotype_discrimination	TRUE	TRUE	TRUE	1	rs47503492	TCACACGGCCAATAAAATCCACGATGGCTGTTTGCTCATGAGCCGTGTAG	NA
chr1	JAX00248207	16.0193889971802	40350610	G	A	wild_alleles	TRUE	TRUE	TRUE	1	rs48863873	GTCTTCTGCTTTGCTCGATTCTTTCAAAGATTTGCACCACTGACCTAGAG	NA
chr1	UNC508264	16.0263659212173	40363196	G	A	haplotype_discrimination	TRUE	TRUE	TRUE	1	rs237609121	GGCTCTGGTGGAGTCGTTTCTTGAGCGTGACTCTTTTCCTTTTCAGATGA	NA
chr1	UNCHS000570	16.0304004081983	40370474	T	C	recomb_hotspot	FALSE	TRUE	TRUE	1	rs46855986	CTATTGAGTAGGGGCTCTTGCTTTTTCCTAGGAGCCTTCAGACTCATTGT	NA
chr1	UNC508517	16.0331427284916	40375421	C	T	haplotype_discrimination	TRUE	TRUE	TRUE	1	rs46480521	TAGTTTTTCTGGGCCATTGAAGGTTGGGACACAGTGTGCACACTCTGAGC	NA
chr1	UNC508749	16.0540260970138	40389328	T	C	haplotype_discrimination	TRUE	TRUE	TRUE	1	rs47563634	CTAAAGAGACTCAAGTGATCTGTCAGCAGTTGTTCCTGTGGTGATTAGGG	NA
chr1	UNC508878	16.0649674643953	40396238	A	G	haplotype_discrimination	TRUE	TRUE	TRUE	1	rs238251230	TACTGGGGGTAACCCCTGATCTACTCTTCTCACTGATAGCTTGGCTACCT	NA
chr1	UNC509094	16.0871906324415	40410273	A	G	haplotype_discrimination	TRUE	TRUE	TRUE	1	rs240156052	AGTAACACAGACAGAGAGCAGAGACCAATGCTGAGCAGCCAACGTGGCAG	NA
chr1	UNC509377	16.0957691580408	40425661	G	A	haplotype_discrimination	TRUE	TRUE	TRUE	1	rs30645168	AAGCCAGTCTATATAGGAAGTTTTTTTTTTCCCCTATGCTTAGCTGACGA	NA
chr1	JAX00248243	16.0968892366648	40432799	G	A	wild_alleles	TRUE	TRUE	TRUE	1	rs48927095	CCATAGACTAACTTCTTTACCTAGGGCACCTGACAATAATGCCAAGTCTT	NA
chr1	JAX00248251	16.0979225397944	40439384	A	G	wild_alleles	TRUE	TRUE	TRUE	1	rs3022780	CTGTCAGGGGGCACAATTGTTTCCTGTGCTGTGGACAATCTCACAAACCA	NA
chr1	UNC509651	16.0981337510339	40440730	C	T	haplotype_discrimination	TRUE	TRUE	TRUE	1	rs47159696	CCCAAAGTCCCATTCTCTGTCTGTCAATCATGTGCTAGTGATTGATGGCT	NA
chr1	UNC509809	16.1009516792952	40458688	G	A	haplotype_discrimination	TRUE	TRUE	TRUE	1	rs30557670	TAATATGTTATATCACATTAAGGAATTTAGCTTAGAATTTTTACTTCATA	NA
chr1	UNC509907	16.1018142559548	40464185	T	C	haplotype_discrimination	TRUE	TRUE	TRUE	1	rs49025984	TCACTAAGAAGTAGATGAAGCTGCAGAAGATCAAAACCTTCTACTACAGC	NA
chr1	UNCHS000571	16.1054719809108	40481279	C	A	recomb_hotspot	FALSE	TRUE	TRUE	1	rs259740992	GTGCCCCTCTAGATCAGCATAAAATTTCTTGACTACAGTGTATCCCTTGC	NA
chr1	UNC510223	16.1074328415741	40484126	G	A	haplotype_discrimination	TRUE	TRUE	TRUE	1	rs32469239	CACTGTATTTCTTGATTATCCATGATTTTATTTTCTGTGGTTTAAGTGGC	NA
chr1	UNCHS000572	16.1074328415741	40484126	G	A	recomb_hotspot	FALSE	TRUE	TRUE	1	rs32469239	CACTGTATTTCTTGATTATCCATGATTTTATTTTCTGTGGTTTAAGTGGC	NA
chr1	UNCHS000573	16.1264377869773	40488167	A	C	recomb_hotspot	FALSE	TRUE	TRUE	1	rs32490088	CTTCTGGATATTATAAATAAGGCTGCTATGAACATAGTCAGCAACCCAGG	NA
chr1	UNC510316	16.1575347652733	40490496	A	G	haplotype_discrimination	TRUE	TRUE	TRUE	1	rs31795836	TTGTATACATGATTACTGCCCATACCCAGAAAATATAAAAGCCTTTTGAC	NA
chr1	UNCHS000574	16.1575347652733	40490496	A	G	recomb_hotspot	FALSE	TRUE	TRUE	1	rs31795836	TTGTATACATGATTACTGCCCATACCCAGAAAATATAAAAGCCTTTTGAC	NA
chr1	JAX00248271	16.1822935863796	40495472	G	A	wild_alleles	TRUE	TRUE	TRUE	1	rs46465198	TAGAGTTGACTGAAGTGAATGAGTGAGGGTGTAACTTACTTCCCAATCCC	NA
chr1	UNC510637	16.2088299996444	40513437	G	A	haplotype_discrimination	TRUE	TRUE	TRUE	1	rs47856147	ACTAGAAAATATCATTTTGGGTGAGGTAACTCAGAGCCAAAGGGACATAC	NA
chr1	UNC510748	16.2232747302492	40523216	C	T	haplotype_discrimination	TRUE	TRUE	TRUE	1	rs52295692	CTGCTGCTCATGTGCACGGCTCCAGCATGTTCTGTTATTCCACGTCTCTA	NA
chr1	UNC510853	16.2337726032842	40530323	G	A	haplotype_discrimination	TRUE	TRUE	TRUE	1	rs32582010	TGACAACCACATGGAGTCATGTGGAAGAGAGATTTTTGCAATCTCTGTAG	NA
chr1	UNCHS000576	16.3128607064652	40539342	G	A	recomb_hotspot	FALSE	TRUE	TRUE	1	rs47938087	TGGTATGTCAAAGAATCTACACAGGAGTGGGAAATGTCAGTATTTGAGGA	NA
chr1	UNC511312	16.3885714553157	40549949	G	A	haplotype_discrimination	TRUE	TRUE	TRUE	1	rs251123614	GGAACACTCTTTACAGGATTCAGATTTAGGAATGGGATAGAACTAATTAC	NA
chr1	JAX00248287	16.4733891664739	40562958	A	G	wild_alleles	TRUE	TRUE	TRUE	1	rs46311532	CCAGTTTCAGGAGAAAAGTGATGCCATTATAGCAGCCAAGATCATCTGCC	NA
chr1	UNC511433	16.4755537817482	40563290	T	C	haplotype_discrimination	TRUE	TRUE	TRUE	1	rs31567624	TTGCTACAAGTATTAGTTTGCTTGCTGTTGCTGTGATAAAACACCTTGGC	NA
chr1	UNC010074671	16.4943102501488	40580360	C	T	Sanger_known	FALSE	TRUE	TRUE	1	rs49210547	CCAGAACTGAGCTGCCTGAACACAGTAGATTTTAAGAAGATTTGAAAGGA	NA
chr1	UNC511891	16.5033026172503	40588674	C	A	haplotype_discrimination	TRUE	TRUE	TRUE	1	rs13475826	CCACCATAGCATCCCTATGGGATGGTAAACTTGCAGCAAAATGCCACAGA	NA
chr1	UNCHS000577	16.5060790673765	40591241	G	A	recomb_hotspot	FALSE	TRUE	TRUE	1	rs48043848	GAGTAGTAATTGCTGATGGACAAGTACTTTCCTTCCTTATGGCTTCTGTG	NA
chr1	UNCHS000578	16.5086976048739	40593662	A	G	recomb_hotspot	FALSE	TRUE	TRUE	1	rs240663331	TTTCAGAAAAGCAAACCACAGACCCAGTCTCCAGTGAACTTACATTGACC	NA
chr1	UNC512093	16.516916632731	40601261	G	A	haplotype_discrimination	TRUE	TRUE	TRUE	1	rs51334544	ACGTCTGGCGATCAGGATGCCAATTTAAAATGTTCAGGAAAAGCTGGTAC	NA
chr1	UNC512234	16.5320730003269	40615274	G	A	haplotype_discrimination	TRUE	TRUE	TRUE	1	rs46491476	TTAAGCAGTTGCCATGTAACAGTTTCTGAGTTCTGGAAGCTTCGGGAGAA	NA
chr1	JAX00248297	16.5356195449175	40618553	C	A	MDA_other	FALSE	TRUE	TRUE	1	rs48541945	GCACAGTTACCAGAGAACTTTACCCACGCAACATTAATAACCCAGCATAC	NA
chr1	UNC512421	16.5466161044942	40628720	A	G	haplotype_discrimination	TRUE	TRUE	TRUE	1	rs230770238	CCTAAAAGCTTTACATCTGAGTTCCACCGCTTTGACTTTGGAAATGTAAT	NA
chr1	UNC512562	16.560314484256	40641385	T	C	haplotype_discrimination	TRUE	TRUE	TRUE	1	rs51085514	CCAGGGGATCACCCAGAGGACAAACATTATTCTCTGATCCATGTGTTAAA	NA
chr1	UNC512702	16.5741058810459	40654136	C	T	haplotype_discrimination	TRUE	TRUE	TRUE	1	rs50609139	AGTGTTTATTTTTCATTACCTGCCCTGTGTACCTGTCTCTGTTGCCCTTG	NA
chr1	UNC512930	16.5901891741417	40669006	A	G	haplotype_discrimination	TRUE	TRUE	TRUE	1	rs254004875	TTCTTTCTACCTGGAAATGTAGCTTCTGAGATGGAAATGATTGTGGGTTT	NA
chr1	UNCHS000579	16.5944679574293	40672962	C	A	recomb_hotspot	FALSE	TRUE	TRUE	1	rs222763704	TTCAATTCTATGTGTATTTTGAAGATACAGTTTCATAGTGTTACTAGAAA	NA
chr1	UNCHS000580	16.5969080320241	40675218	T	C	recomb_hotspot	FALSE	TRUE	TRUE	1	rs233592898	CTTAAGAACTAAACCCACAGCTTCGTTCACACTCAGCAAGCACTCTGTCA	NA
chr1	UNC513116	16.6051692420218	40682856	G	A	haplotype_discrimination	TRUE	TRUE	TRUE	1	rs32367155	GCCCGCTCACCATTTTACTCTGTATGCAGTATTAAAGCACATTCGCTATC	NA
chr1	JAX00002816	16.6078113729502	40685528	G	A	wild_alleles	TRUE	TRUE	TRUE	1	rs32250005	CAAGGCCTAAGTCAACTTATCTTCTCCTTGCTTTATCTGCTTATTGGGGG	NA
chr1	UNC513219	16.6122462102563	40691967	A	G	haplotype_discrimination	TRUE	TRUE	TRUE	1	rs51257101	TCTGCCTGACTCACACTTGACAGGCAAATGCCATATTATTTCTTCATGTC	NA
chr1	UNC513383	16.6295157242345	40708716	G	A	Sanger_known	FALSE	TRUE	TRUE	1	rs32614594	TCCCTTTTTGCTGATTAGAGTTTTGGGTTCTTCGTGTACTCTAACTCTGC	NA
chr1	UNC513650	16.6518446996214	40721401	G	A	haplotype_discrimination	TRUE	TRUE	TRUE	1	rs240978081	AACCAATAGGCTGCCCTTATCATACACAAGAGCTTCCACTTAAACACATA	NA
chr1	UNC513848	16.6691305126524	40731221	G	A	haplotype_discrimination	TRUE	TRUE	TRUE	1	rs253544956	ACGCTTATTAATCTTTTTTTAGTCCTTGCCCAAGTTTGCTTCGACAACGG	NA
chr1	UNC514105	16.6937478339599	40745206	A	G	haplotype_discrimination	TRUE	TRUE	TRUE	1	rs51588888	TGCCCTCAAATGAGGAGGGAAGGTCTGTGCTTGAAGGACACCAAAACTAG	NA
chr1	JAX00002820	16.7117835203464	40755452	G	A	wild_alleles	TRUE	TRUE	TRUE	1	rs31447189	AAGTCACTGGAGAGTTTCCTCTGAATAAAACAGCAAATAGCCAGGTCCTC	NA
chr1	UNC514382	16.7204192104888	40760840	G	A	haplotype_discrimination	TRUE	TRUE	TRUE	1	rs31993183	AAGAACCTCAGCGAGCCTGACCTCTGTGTGCTGTGTCCAAAGGCAACCAC	NA
chr1	UNC514629	16.7344493125417	40778349	A	G	haplotype_discrimination	TRUE	TRUE	TRUE	1	rs31744136	CGGATACACTTACTCTTTAGATAAAATAGGTTTCTTTTTTGGTTTTTGTT	NA
chr1	UNCHS000581	16.7373059756189	40781914	A	G	recomb_hotspot	FALSE	TRUE	TRUE	1	rs254068623	ATTCCTGAGGGATGCTAGGGTTTATTGAAAGTCCAGAAATCCCTCTGTAG	NA
chr1	UNCHS000582	16.7395864982325	40784760	G	A	recomb_hotspot	FALSE	TRUE	TRUE	1	rs50651179	CAAAGCTTCTTCGTTTCTGACTTCATTTTTTTATTGTTTGATGCAACCTC	NA
chr1	backupUNC010074862	16.7447845833326	40791247	A	C	haplotype_discrimination	TRUE	TRUE	TRUE	1	rs232641150	GAAGTTTGAGTTCCGTTGGATTTAAGCAGATCCCACAAGCACACCAAGGC	NA
chr1	UNC515038	16.7504538375461	40798322	T	C	haplotype_discrimination	TRUE	TRUE	TRUE	1	rs32497415	TAGAGTAGCCATTCTTATTTAAAGCCTACCACATTGCCAGCTTGTTTTAT	NA
chr1	JAX00248331	16.7578226660616	40807518	C	T	wild_alleles	TRUE	TRUE	TRUE	1	rs47863462	TATACCTAACAGAAGGGGACCCAAGAACCAGGGAGACAGTAAAACAAAAC	NA
chr1	JAX00248331r	16.7578226660616	40807518	C	T	MDA_other	TRUE	TRUE	TRUE	1	rs47863462	TATACCTAACAGAAGGGGACCCAAGAACCAGGGAGACAGTAAAACAAAAC	NA
chr1	UNC515205	16.7578787576227	40807588	G	A	haplotype_discrimination	TRUE	TRUE	TRUE	1	rs32713361	GGATGGTGGCTGATTGGCTAGGAAGAAGAGCAAAGTAACGGTGTCCATTA	NA
chr1	UNCHS000583	16.7590622895624	40809065	T	C	recomb_hotspot	FALSE	TRUE	TRUE	1	rs32259299	GGGAAGAAAGATGACGATGAGATGCCCCAAGGCTGTGCTTGTCCAAAAGA	NA
chr1	UNCHS000584	16.7661899243651	40817960	T	C	recomb_hotspot	FALSE	TRUE	TRUE	1	rs51367622	AGCAGCTGAAATGTCTCCATGGCACCAAGTGCCTCCTTTGGGGACCAGAT	NA
chr1	UNC515549	16.7715955482413	40824706	T	C	haplotype_discrimination	TRUE	TRUE	TRUE	1	rs49027848	GAACTTGCTTTATGCACTTAACTCTGTGAGCCAACACATTTTTGGAAGAC	NA
chr1	UNC515799	16.8871368678287	40838975	T	C	haplotype_discrimination	TRUE	TRUE	TRUE	4	rs31883692	ACCAGCAGTCCCAGGTTATATAGAAAAGCAGGCTGAGCAAGCTATGGGGA	NA
chr1	UNC516206	16.9176749647186	40856560	T	C	haplotype_discrimination	TRUE	TRUE	TRUE	1	rs4222308	TTGCCTGAAATAGTACCAGCTGTTTGTAACACTCCAGGGGTTTAGCTCAA	NA
chr1	UNCJPD008089	16.9227841046289	40862936	G	A	wild_alleles	FALSE	TRUE	TRUE	4	NA	TTGTATTTATATAGATATCTTATATATGGAACTATATTTGCATATAATAA	NA
chr1	UNC516358	16.9255606369045	40866401	C	A	haplotype_discrimination	TRUE	TRUE	TRUE	1	rs222650553	GGAAGGATAGAAAGTAAGCTTCTAGGTGTGTGAGGTTCCATGGTTTTTCT	NA
chr1	UNC516522	16.927936524905	40874692	G	A	haplotype_discrimination	TRUE	TRUE	TRUE	1	rs32764284	TATTTTTGAACCTCACATTGAGGGAGACAGCTACTAGATCGAGCTTCACG	NA
chr1	UNC516877	16.9740254828811	40892542	C	A	haplotype_discrimination	TRUE	TRUE	TRUE	1	rs36991821	AATCTCCAGGGCTTTTGTGGCATTTTGACATGCATGACATCCCCATCGGT	NA
chr1	JAX00248344	16.9936912203276	40896255	A	C	wild_alleles	TRUE	TRUE	TRUE	1	rs36945087	CAGGATGCATTGAGTTGCCGTCATTCCAAGGCAACAGGCTTAACTTATTA	NA
chr1	UNC517197	16.9967043982486	40908117	T	C	haplotype_discrimination	TRUE	TRUE	TRUE	1	rs32137369	GGTGGCTCCTGAGTAGTTCTGAGTGCTATGAAGATGGTAAAGACCTAACA	NA
chr1	JAX00248346	16.9971461379556	40909856	C	T	wild_alleles	TRUE	TRUE	TRUE	1	rs37674897	AGGCCCATATAGGCCATCAACTGCTCTCCTCTGTATTATTTGGAGTTATC	NA
chr1	UNCJPD000114	16.9982238977781	40918005	G	A	wild_alleles	FALSE	TRUE	TRUE	1	NA	CTTGAAAGCATACTGTCCATTGCAATTACGGAATAAGCATTTAATCTCGC	NA
chr1	UNC517414	16.9982614578649	40922707	C	T	haplotype_discrimination	TRUE	TRUE	TRUE	1	rs37010366	TCTCTCCTTAAAGTCAGAAAAATCTCACAAACCTTTACTGAAGTCAGCAA	NA
chr1	JAX00248357	16.9983335904859	40931737	T	C	wild_alleles	TRUE	TRUE	TRUE	1	rs36429446	GGTTCTAACCAGGGGGTGACAAGTTGGGGAAAGTTTGAGGCTCAATTTAT	NA
chr1	UNC517564	16.9983341256892	40931804	A	G	haplotype_discrimination	TRUE	TRUE	TRUE	1	rs37147416	GAGCTGTCTTTGTCCATATTTAGAACACCTTTTTGGGCTCTGTGTGGTCA	NA
chr1	UNCHS000585	17.0301396018234	40945904	T	C	recomb_hotspot	FALSE	TRUE	TRUE	1	rs37315574	AGACCATGCGATTGATTGGGCATCTAGACAGAGCTATGCAAGCATGCCCC	NA
chr1	UNC517773	17.0396181327715	40946745	G	A	haplotype_discrimination	TRUE	TRUE	TRUE	4	rs251902288	CCATGATTCTGACAAAAAAAAAAAAAAAAAAAAAAAGAAAAAAGAAAGGA	NA
chr1	UNCHS000586	17.0620658609288	40949729	G	A	recomb_hotspot	FALSE	TRUE	TRUE	1	rs253146468	TCTCCACTTGGTCCTCTCATTCCAGTATCCCACCACATCCATCCATAACT	NA
chr1	UNC517961	17.066654472261	40958784	T	C	haplotype_discrimination	TRUE	TRUE	TRUE	1	rs252531608	GCATCAACCACAGGCTACAGTTCATGGACAGAAACACACAAGGTCCTGTC	NA
chr1	UNC518187	17.0737373017022	40972761	C	A	haplotype_discrimination	TRUE	TRUE	TRUE	1	rs37138602	TGTTTTTCCATAGAGACCTGTGAGTAACAACAGCTGAAGTTGTTATTCAT	NA
chr1	UNC518325	17.0776934904014	40980568	T	C	haplotype_discrimination	TRUE	TRUE	TRUE	1	rs244013657	ATTTCATATTAGTAGTCCTGATTTAGAGATAAAGGACTGAGACTCTGAAC	NA
chr1	JAX00248373	17.0833204302393	40991672	G	T	MDA_other	FALSE	TRUE	TRUE	1	rs6192086	CAACTCACCAATGAAAGACTGTGAGCTCACGCTGGAGATGAGCTTAGAGC	NA
chr1	UNC518544	17.0840830873409	40993177	C	T	Sanger_known	FALSE	TRUE	TRUE	1	rs37334064	ATGTCAAGTGCAAATTTCATTCCTAATCATTCCCTCTTTAAACATTTGAG	NA
chr1	JAX00248375	17.0850261470526	40995038	G	A	wild_alleles	TRUE	TRUE	TRUE	1	rs38010031	GGAGTGTGTATTTTGGTCATGGTTTATATCTCTACCTGCCTGTCCATCCT	NA
chr1	UNC518753	17.0911035866669	41007031	T	G	haplotype_discrimination	TRUE	TRUE	TRUE	1	rs39321285	ATGTGAATCAAATTCCCCAGAGTGCCCATCCTGTTCTGTGTTTCTTAGAG	NA
chr1	UNC519145	17.1009162724578	41026395	T	C	haplotype_discrimination	TRUE	TRUE	TRUE	1	rs37325478	ATGCTTAGAACAATAGAGCTAAGACTTTGCCAGGACATTCTGTGGTTGAC	NA
chr1	UNC519296	17.1074264756367	41039242	G	A	haplotype_discrimination	TRUE	TRUE	TRUE	1	rs256387346	ATATCCTAAGGTCCTATGTCACCAGCCAATAGGAAAGAGATTAAGGAAAC	NA
chr1	UNC519475	17.1142082962285	41052625	G	A	haplotype_discrimination	TRUE	TRUE	TRUE	1	rs265939946	TCTCACAGCTGGTATACACTGTTTGGTGGTGCAGTGTGAGATCTCAGGGG	NA
chr1	JAX00248386	17.1187279897097	41061544	T	G	wild_alleles	TRUE	TRUE	TRUE	1	rs36702727	GAAGCACCATAGGTCAATAGCATAAAAGGAACCTCAACTGAAGAAATAGG	NA
chr1	UNC519575	17.1266609484379	41062705	T	G	haplotype_discrimination	TRUE	TRUE	TRUE	1	rs36467444	ATACACTGTTTTTTACTGGAATCTTCAAGATACCATTTCAATGGAAACCT	NA
chr1	UNC519808	17.1812562066641	41074643	T	C	haplotype_discrimination	TRUE	TRUE	TRUE	4	rs248511657	TTGAGGCAGGGGGAGTGTTAGAATTTAACTCTAGTCCTTCATTGTTTGCA	NA
chr1	UNC520232	17.1931445264914	41097310	A	G	haplotype_discrimination	TRUE	TRUE	TRUE	1	rs214417261	TATATGTATATGTTTTCTCTTATGTTTATGTATACACATATATACAATAC	NA
chr1	UNC520366	17.1972732093202	41105182	A	G	haplotype_discrimination	TRUE	TRUE	TRUE	1	rs38061580	ACACATGCACACACAGGAAAATGAAGGGATGGCCTACAAGCTAGTAAAAG	NA
chr1	UNC520487	17.2014275915213	41113103	G	T	haplotype_discrimination	TRUE	TRUE	TRUE	4	rs265404008	ATGGGTGGATGGATGGATGGGTGGGTGGATGGGTTCATGGATGAAGACTG	NA
chr1	UNC520787	17.2858601579159	41135044	G	A	haplotype_discrimination	TRUE	TRUE	TRUE	1	rs38187744	AGGACCAGTTAGAGAAGCCAACTGTGGGCCATAGTAGTATTCACTAACAT	NA
chr1	UNC521042	17.3356477251805	41149086	A	C	haplotype_discrimination	TRUE	TRUE	TRUE	1	rs229019946	TGATGGTGGAATCTACTTTTCATGGTTTGTATATGCTTGGCCAAGGAATG	NA
chr1	JAX00248400	17.3387565379142	41151928	T	C	wild_alleles	TRUE	TRUE	TRUE	1	rs38486066	AGCTGATTCCTGGTTCTTACACCTTCACATAGCATAGGTGGTACTAGGGA	NA
chr1	JAX00248402	17.3575516189804	41169110	C	T	wild_alleles	TRUE	TRUE	TRUE	1	rs37493412	ATGGTTACACAAGTGGGAATTCTATATCTAGGTTCATGTACAGACCACAG	NA
chr1	UNC521336	17.3599993748924	41173901	A	G	haplotype_discrimination	TRUE	TRUE	TRUE	1	rs218746780	CAGCTGTTTTTTGTGAGAAATGTCTTGCTTTCAGGAAGGTTCATTTCTTA	NA
chr1	UNCHS000587	17.3604527398932	41182352	C	A	recomb_hotspot	FALSE	TRUE	TRUE	1	rs225748449	CGTGAGGGATGGGCAGATGGCTCTAAAAGTGAATGGAAATCTCCAACTTA	NA
chr1	UNC521498	17.3605233920889	41183669	A	G	haplotype_discrimination	TRUE	TRUE	TRUE	1	rs250557442	CACTATTAAGTCTCAACCCCTACTTTCTTATTGATCCTCAGGTTCTAAAT	NA
chr1	UNCHS000588	17.3606247836227	41185559	T	C	recomb_hotspot	FALSE	TRUE	TRUE	1	rs261768492	TAGTGCTACTCCCTGGGCCAAGCATATACAAAACATAACAAGGAGTCTTA	NA
chr1	UNC521688	17.3611038988543	41194490	G	A	haplotype_discrimination	TRUE	TRUE	TRUE	1	rs237717149	CCTGGACTCATCCTAAGTCTCTGGGAAAGGCATGTGCCTTCACTCTGGCC	NA
chr1	UNC521970	17.3756124501184	41211139	T	C	haplotype_discrimination	TRUE	TRUE	TRUE	1	rs225067781	TCCACAATAATCACCTTGTGTCCTGATCTTCAGCCACCTTCCTCACTCTG	NA
chr1	UNC522210	17.3873151522095	41224005	C	T	haplotype_discrimination	TRUE	TRUE	TRUE	1	rs47161151	CCAATTTCCTTCCTACAGAAGTTCCCAGGGACTTAACATTTCTCATGGAC	NA
chr1	UNC522478	17.4086592637287	41239846	T	C	haplotype_discrimination	TRUE	TRUE	TRUE	1	rs225101424	CACAGTCTTCTCAGCTGTGGCCTTTGAACAGTGAGTGGAAATTAACCCTT	NA
chr1	UNC522694	17.4775451315618	41250931	T	C	haplotype_discrimination	TRUE	TRUE	TRUE	1	rs237656632	AAAAACCAAAAAACCAACAGCACATTCCTGCACTTGCGCCTCTGCCCTGG	NA
chr1	UNC522839	17.5289190124257	41259198	T	C	haplotype_discrimination	TRUE	TRUE	TRUE	1	rs228770941	ACATTTACAGGGCAATTCCCATAGCACAGGGCTAACTAAAATCAAACAAA	NA
chr1	UNC523256	17.6642401563035	41289098	C	T	haplotype_discrimination	TRUE	FALSE	TRUE	4	rs220482417	TGCTACATATGAGCAAGCAGTCCTAGATCCAGCCCATGTATGTTCTTTGG	NA
chr1	UNC523568	17.6691327327206	41306548	G	A	haplotype_discrimination	TRUE	TRUE	TRUE	1	rs258061241	GATATCACATTTTTTACCAGTTCCTTAAACACTGTATAGAATTTGATAGG	NA
chr1	UNC523881	17.6704687321308	41329072	A	G	haplotype_discrimination	TRUE	TRUE	TRUE	1	rs228411774	TGAATACTCTCACACCCATGAACACTTGCGTGGCACTAATTGAACATACC	NA
chr1	UNC524208	17.6720549200294	41355814	A	G	haplotype_discrimination	TRUE	TRUE	TRUE	1	rs50354728	TGATATCACAGTAATTCATTTTGCATCAACTGTGTATGGAAAGGCCATGA	NA
chr1	UNC524471	17.6730401929029	41372425	G	A	haplotype_discrimination	TRUE	TRUE	TRUE	1	rs45931918	CCAGTATAATACCACAGGAATTGGAACACATGGTTGCATACATTTCAGAG	NA
chr1	UNCHS000589	17.6730597073677	41372754	G	A	recomb_hotspot	FALSE	TRUE	TRUE	1	rs46604009	TTCTTGCTAGCCTCTCATTTTTTTCCCCCGTGTGAAAGACCAGAGCTATT	NA
chr1	UNCJPD000115	17.6730968382339	41373380	T	C	wild_alleles	FALSE	TRUE	TRUE	1	NA	AAGAGTATAATGCAGCAACCTCGTTTGTTGTTCCAGATTGCAAACTCCTA	NA
chr1	UNCHS000590	17.673225728605	41375553	C	T	recomb_hotspot	FALSE	TRUE	TRUE	1	rs51055983	TGGAAATATAAACAGTTCTACAACACAATTTCTTCTTCTCTTGGAAGCCC	NA
chr1	UNC524732	17.6741523394551	41391175	T	C	haplotype_discrimination	TRUE	TRUE	TRUE	1	rs229248111	GGGATTAGAGGTTAATTATAACAATCCAGCTTTGCTATGGTCAGGTTTCT	NA
chr1	UNC524947	17.6753235632321	41410921	C	T	haplotype_discrimination	TRUE	TRUE	TRUE	1	rs47709963	CAGGTTCCTCAGCTGTGAGAGTTCAAAGCAACAATTATTTTGAAGCTCTA	NA
chr1	JAX00248439	17.6753522121273	41411404	A	G	wild_alleles	TRUE	TRUE	TRUE	1	rs46118828	TAAAAGGGCAATGCCTATGTCTCTTCATGATACCCTGTCAGTCCTCTGTG	NA
chr1	JAX00002871	17.67602507562	41422748	G	A	wild_alleles	TRUE	TRUE	TRUE	1	rs31774823	GCAGTTACTTTCCTGAAGTCTAATCTCCCAAGCAAGATGCAAAACCAAGC	NA
chr1	UNC525221	17.6766499536961	41433283	A	G	haplotype_discrimination	TRUE	TRUE	TRUE	1	rs47703818	AAAGCCTTATACATCTATGGGATATTTTATTCAAAACAGCAAGGCTTTCT	NA
chr1	UNC525766	17.6792987605537	41477940	A	G	haplotype_discrimination	TRUE	TRUE	TRUE	1	rs31822577	GTTAAATCTGCTCATATAGAAGTCAGGGAGACACTCTTTGTGAACCAAAG	NA
chr1	UNC525955	17.6801069203816	41491565	C	T	haplotype_discrimination	TRUE	TRUE	TRUE	1	rs49368797	AAACAGATAGCTGAGTTTCACAGTATATCCTAGTTTACAGAGGGATTGTG	NA
chr1	JAX00248460	17.6814022300566	41513403	G	A	MDA_other	FALSE	TRUE	TRUE	1	rs50478486	TAAATCACCTTGAATTTTCTACAAGGCAAGTCCTAATTCAATGATAAATC	NA
chr1	UNC526214	17.6814212106911	41513723	G	A	haplotype_discrimination	TRUE	TRUE	TRUE	1	rs30469811	TAGGAATTACTTCTGAGAAATAGTAAGACCAACGGCACTGTAAGTATGAC	NA
chr1	UNC526362	17.6823530412156	41529433	T	C	haplotype_discrimination	TRUE	TRUE	TRUE	1	NA	GTTTCTGTGTGTCTGTGCATATATGTATATATCTAATTTTTAAATTTATA	NA
chr1	UNC526893	17.6840219135032	41557569	G	A	haplotype_discrimination	TRUE	TRUE	TRUE	1	rs32408812	GTAAGGCCATTTACATTCAAGATTGGAAGCTCCTGTGGCTTCCAACGTGT	NA
chr1	UNC527371	17.6856384111025	41584822	A	C	haplotype_discrimination	TRUE	TRUE	TRUE	1	rs52625624	TTTCTTTTGGCCACCTATTTTGTTTTATTCATCTTTATCCTACTTATTTT	NA
chr1	UNCHS000592	17.685686515148	41585633	C	T	recomb_hotspot	FALSE	TRUE	TRUE	1	rs32387841	TTATTTTCATGTGTCTCAAAATCATTTTTAAATTCAAGTGAGGCATTTTT	NA
chr1	JAX00002883	17.6859818419578	41590612	T	G	wild_alleles	TRUE	TRUE	TRUE	1	rs32693248	AAGTTACAATGTCATTGTAGAGAGAAGATAGCTCTAGGTCTAGTAGTCAG	NA
chr1	UNC527937	17.6878448505475	41622021	T	C	haplotype_discrimination	TRUE	TRUE	TRUE	1	rs3677916	TAGACAGCTGAAATGGAATACAGTCACCAAATGGTAGTAACATAATTAAA	NA
chr1	UNC528356	17.7159923438499	41647001	G	A	haplotype_discrimination	TRUE	TRUE	TRUE	1	rs31347044	CACACACTATTCCATTCATATTGGGGACCTTGGAAAATGTGAAAAATTTG	NA
chr1	UNCHS000593	17.7173165960268	41647853	T	C	recomb_hotspot	FALSE	TRUE	TRUE	1	rs33201773	TTTATAGGTATTTATGAACCTTACCTGGGCAAAATCAGGCATTAAAACAA	NA
chr1	UNC528437	17.7324462489303	41651136	A	G	haplotype_discrimination	TRUE	TRUE	TRUE	1	rs32014766	TGAAATGCAGAGATTGATTTTAAACTATGAAGTAAGATTTTATTTGAGAG	NA
chr1	UNCHS000594	17.7324462489303	41651136	A	G	recomb_hotspot	FALSE	TRUE	TRUE	1	rs32014766	GGTCAGATGCCACCACTTGTTTCAGTGAGGTGAGTGTAATCATTCTAATG	NA
chr1	UNCHS000595	17.7448540005239	41652135	G	A	recomb_hotspot	FALSE	TRUE	TRUE	1	rs6262666	GGGTTTGGACAGCAGCATCTCAAACAATGCTTTTGTTCAGTGGAATGATA	NA
chr1	UNCHS000596	17.803982143464	41656566	A	G	recomb_hotspot	FALSE	TRUE	TRUE	1	rs46279028	AATGTTGTAAGGATTCGAATGGCTATTCTAAGGAGCTATTGCAGGTTCTC	NA
chr1	UNCHS000597	17.803982143464	41656566	A	G	recomb_hotspot	FALSE	TRUE	TRUE	1	rs46279028	AATGTTGTAAGGATTCGAATGGCTATTCTAAGGAGCTATTGCAGGTTCTC	NA
chr1	UNCHS000598	17.903972845455	41664625	T	C	recomb_hotspot	FALSE	TRUE	TRUE	1	rs33203637	TTTAACAGTCATGAACACAGATGTGACTCAGGATGCAGTAGAGAGGAGGC	NA
chr1	UNC528742	17.9596285087071	41681741	C	T	haplotype_discrimination	TRUE	TRUE	TRUE	1	rs246512770	GCTCTAGCATCCCCCTATGCTGGGCTCTAAAGGCTCCACAAGACAAGGGC	NA
chr1	UNC528903	17.9873649224421	41702292	C	A	haplotype_discrimination	TRUE	TRUE	TRUE	1	rs31329456	TAGGATGGAGTGTGAAATGAATGTGAGGCGAGACAAAGACTTATGGTATA	NA
chr1	JAX00248499	17.9927061500032	41706086	C	T	wild_alleles	TRUE	TRUE	TRUE	1	rs33213028	CCCTCAGTAGCAATTCCTACTTGACAATAGCAAATGGGGTGTCTGTTTTG	NA
chr1	UNC529060	18.0091155723681	41717742	C	T	haplotype_discrimination	TRUE	TRUE	TRUE	4	rs3714865	CTGGGGTTCTATGAGAAAGAAAGCTGAGCAGGCCAGGGAAGCAAGCCAGA	NA
chr1	UNC529444	18.0238535255821	41744085	C	T	haplotype_discrimination	TRUE	TRUE	TRUE	1	rs33218044	TTTATGATTAAATATAGACACACATAGGCAGAATTGTCTAAAAAGGAGTG	NA
chr1	UNC529906	18.0573679711324	41781418	C	T	haplotype_discrimination	TRUE	TRUE	TRUE	1	rs31255367	TTTAAGTAGTTGATATTAAACTTTTACCTACTTAAGTAACATGGATGTCA	NA
chr1	UNCHS000599	18.077451955469	41792237	G	A	recomb_hotspot	FALSE	TRUE	TRUE	1	rs45989268	ACTAGAGGATATAAGAAAATAATCAGGCCACTTAGAATGTTCAGAACCAA	NA
chr1	UNCHS000600	18.0829783462047	41795214	T	C	recomb_hotspot	FALSE	TRUE	TRUE	1	rs257940841	CTGGTACTATTATAATGGTGCTGATTTTCTTTAAGTAATGTTCACATGAT	NA
chr1	UNC530110	18.0860116422955	41796848	T	G	haplotype_discrimination	TRUE	TRUE	TRUE	1	rs30667783	ATCTAAAACTGCTTCTTGTTTTGGACTATTACAAATATTTTTTTTTCCGT	NA
chr1	UNCJPD000116	18.088044359076	41797943	C	A	wild_alleles	FALSE	FALSE	TRUE	3	NA	GACTGTGATCCACTTCTGTGTTTGCTAGGCCCCGGCATAGTCTCACAAGA	NA
chr1	JAX00248513	18.0945026437148	41801422	G	A	MDA_other	FALSE	TRUE	TRUE	1	rs33219769	CATTTCCCTCTGTCATAGAAAACATTAGTCCTCCAGTGTCCACTCCATAT	NA
chr1	UNC530480	18.1218321350693	41825114	T	C	haplotype_discrimination	TRUE	TRUE	TRUE	1	rs255521416	TGGCTATTTTGAAGATTGCTAAATGAACATAGGAGGGCTGATGTCTTTTA	NA
chr1	UNC531436	18.1251308507147	41880728	C	T	haplotype_discrimination	TRUE	TRUE	TRUE	1	rs31674847	CTATACAAATTCATTCGCTTTAGATCCCTGATATTAACATCTAATTCTTG	NA
chr1	UNC531500	18.1254759423756	41886546	G	A	haplotype_discrimination	TRUE	TRUE	TRUE	1	rs31518058	ACTTAACATCACTTGAAGCATAGAAAATTCACTGAAAGAAATATGTATTT	NA
chr1	JAX00248544	18.1265248003746	41904229	T	G	wild_alleles	TRUE	TRUE	TRUE	1	rs33231167	TAACACCACACTGTGCAGAAGCTGGTTGGAGAATGTCAATCCAGTGAGAA	NA
chr1	UNC531718	18.1266402856726	41906176	T	C	haplotype_discrimination	TRUE	TRUE	TRUE	1	rs31375317	AGACAGGAATATTGGAAGCACTAAAGCTAGAATCTGTTCCTGGCGTGTTC	NA
chr1	JAX00002909	18.1284691843363	41912677	G	A	wild_alleles	TRUE	TRUE	TRUE	1	rs31519870	GGAGTTTGAGACTACCTGTCATCCTTCATTTGCCTCCAATGGAAATTCTG	NA
chr1	UNC531839	18.1311201616598	41919150	C	T	haplotype_discrimination	TRUE	TRUE	TRUE	1	rs33231052	AGAGGCTCATCTGTCACTGTAAATGCCATTACTGTATTCCTACTTCAGAC	NA
chr1	UNCJPD000117	18.1403787194156	41941757	C	T	wild_alleles	FALSE	TRUE	TRUE	2	NA	GAATCCAGATTGAATAAGTTTGGAAGATGTTGTGGTCTGACACACACAAA	NA
chr1	UNC532315	18.1440682999358	41950766	G	A	haplotype_discrimination	TRUE	TRUE	TRUE	1	rs263041292	ATACAGAGAGAAAAGCAGCTCATGAATGAGGCTAAGACCCCTCAGCCTCT	NA
chr1	UNC532412	18.1481862633204	41960821	T	G	haplotype_discrimination	TRUE	TRUE	TRUE	1	rs31327425	TAATTTGAACAAAAAGAATTTCTGCTAGCCACTCTTGCATCCTGAGTATC	NA
chr1	UNC532787	18.1596768350439	41988878	C	A	haplotype_discrimination	TRUE	TRUE	TRUE	4	rs52655133	TGATGTTCAACACTTAAGTGTATTTTGGGGAGTTTAAGGTTTTTGGGGGG	NA
chr1	JAX00002914	18.1618334929437	41994144	C	T	wild_alleles	TRUE	TRUE	TRUE	1	rs31252519	TAATAGGACATGCTTTCGATTTGGTCCCTGCGCATGAGCAGCAATCCATC	NA
chr1	UNCHS000601	18.1698724291222	42013773	G	A	recomb_hotspot	FALSE	TRUE	TRUE	1	rs32359997	TGAAAAAGTAGAATACTGATTTGGTTTCAACTCCTCCCGAGCTTCAGTGA	NA
chr1	UNC533184	18.1720143434436	42019003	T	C	haplotype_discrimination	TRUE	TRUE	TRUE	1	rs33242286	AGCAGGAGATGAAGTTACACTTGACACAGGAGAGAGTAGCTGACTTTTTC	NA
chr1	UNCHS000602	18.1734637191191	42022542	T	C	recomb_hotspot	FALSE	TRUE	TRUE	1	rs256025190	CAGAAGGATCAGGTGTAATGAGAGCAGGGGAGACAGAATGAAAACCAGTA	NA
chr1	UNC533491	18.1824319102872	42044440	A	G	haplotype_discrimination	TRUE	TRUE	TRUE	1	rs260469984	AAATGAGGGCCTAGCAGCTGGTTCAAAGGGTATATGTGCTGACTAAGTAC	NA
chr1	UNC533757	18.1907485171941	42064747	C	T	haplotype_discrimination	TRUE	TRUE	TRUE	1	rs31692835	CACATACTTGCCTACAGGCTTGCTGGCTGTCATTAGGCTGTATGCCCTAG	NA
chr1	UNCHS000603	18.1912104826539	42065875	A	C	recomb_hotspot	FALSE	TRUE	TRUE	1	rs30955913	TGGAATTAAAGGTACAGGTAAGTGTGAGTCACTGGGTGCTGGGAATTGAA	NA
chr1	UNCJPD000118	18.1923060124454	42068550	G	A	wild_alleles	FALSE	FALSE	TRUE	3	NA	TCTATCCCCCTATATCTATATCTATATCTATATCTATATCTATATCTATA	NA
chr1	JAX00248580	18.1972799199108	42080878	T	C	MDA_other	FALSE	TRUE	TRUE	1	rs32539183	CTGGCCAAGACACAGAGCACTTTATGAATCATTTCTGTTTCAAGTTTATG	NA
chr1	UNC534089	18.1981516648643	42095575	C	T	haplotype_discrimination	TRUE	TRUE	TRUE	1	rs256533677	GGTAGAGTGCTTTCCTACCAAGGATAAGGTTCTGGGTTTGGTTCCAAGCT	NA
chr1	UNCHS000605	18.2081007916221	42114902	A	G	recomb_hotspot	FALSE	TRUE	TRUE	1	rs260252880	GAGAGATCAGAGATTGGAAGAGCACATAACAGAGAAGCTGTGCTTGTGAG	NA
chr1	UNCHS000606	18.2126324928162	42117934	G	A	recomb_hotspot	FALSE	TRUE	TRUE	1	rs50131021	CAGGCTCTGCTGATAAAACTCAGGAGGGCTCAAGGAGCAGATCCATTGCC	NA
chr1	UNC534504	18.2220022932072	42124203	T	C	haplotype_discrimination	TRUE	TRUE	TRUE	1	rs219232631	GGAGATAAAGTATTCTATCACCCTTCATTGCATTTCTTGGAATCTTCCCC	NA
chr1	UNC534538	18.2300747596152	42129604	C	A	haplotype_discrimination	TRUE	TRUE	TRUE	1	rs31976180	CTGGGGTATTGGGAAGAGAAAAACATTACTTCAAACTGATCAACTTTCAT	NA
chr1	UNC534913	18.2620231607301	42156171	C	T	haplotype_discrimination	TRUE	TRUE	TRUE	1	rs33259695	GATCATATGCTGATCCATGGGAGGTTATAAATTCAACATGTGAACTTGAA	NA
chr1	UNC535173	18.2630077811443	42172771	T	C	haplotype_discrimination	TRUE	TRUE	TRUE	1	rs31333710	AGCTGATGCCTTTTCCTAGCTATTGTAAATGGAGCATCAATGAGTTTGGA	NA
chr1	JAX00248612	18.2631726754065	42175551	T	C	wild_alleles	TRUE	TRUE	TRUE	1	rs33265696	TCCCTGAATATAGTAGGACCAAAGTCCAACTCCTTAGATTTAGTCAACCA	NA
chr1	UNCHS000607	18.2811562199856	42197073	G	A	recomb_hotspot	FALSE	TRUE	TRUE	1	rs33262896	TGAACCCTCCCCAGCCCAGAGAAAGAGATAGCCTGACCCTTCAGTCATTC	NA
chr1	UNC535648	18.2823534082493	42198474	C	T	haplotype_discrimination	TRUE	TRUE	TRUE	1	rs33265449	CTGGTTTGTTTGGCTAAGGATATTTGTTTACTCTGCCTTTCACTGGTACA	NA
chr1	UNCHS000608	18.2834719802958	42199783	A	G	recomb_hotspot	FALSE	TRUE	TRUE	1	rs33269461	GCAATTTCAATTCGACTTCAAAGAAACCCTAATGTATGGGTTCAGACAAT	NA
chr1	UNCHS000609	18.2995284970552	42208768	G	A	recomb_hotspot	FALSE	TRUE	TRUE	1	rs260046551	GTTCCCCCAGACAAAAACAGCATGTTCTTTCCATCTTCAGCTCAGTCACA	NA
chr1	UNC535822	18.3221345061659	42213798	C	T	haplotype_discrimination	TRUE	TRUE	TRUE	1	rs49713125	TTTTATCACAAAGAACCTTCCAGAAGAGATCCTCACTAGTCAAGGCTTCA	NA
chr1	JAX00248629	18.3664838694348	42226388	C	T	wild_alleles	TRUE	TRUE	TRUE	1	rs33270705	ATTACACTTCAGTTTTGGCCTGTGGCCCAAGTTCTCTAGCGTAACACTCA	NA
chr1	UNC536233	18.4497030734248	42248208	T	G	haplotype_discrimination	TRUE	TRUE	TRUE	1	rs3714219	AATACACATTATTGAAGCCCATAGTCAGACAGATTGACCAAGGATCTCCA	NA
chr1	UNCHS000612	18.5015493630528	42257141	T	C	recomb_hotspot	FALSE	TRUE	TRUE	1	rs33277331	CTCACTAGTTCATTCTGACTACTCTATTCAAATGAGCACAGGTCTGTGAT	NA
chr1	UNC536663	18.5173772567204	42281440	C	T	haplotype_discrimination	TRUE	TRUE	TRUE	1	rs33282565	AGGATACAAGCAAGGCTGTCTATCTGACTTGTACACTAGAATGTGCTGGT	NA
chr1	JAX00248648	18.5186976243552	42287372	G	A	MDA_other	FALSE	TRUE	TRUE	1	rs33283187	TGTTTTTAGTGCATAAACCTATTTCTGACCATATTTCATCCTTTATGTAG	NA
chr1	UNC536810	18.5201477583978	42293887	A	G	haplotype_discrimination	TRUE	TRUE	TRUE	1	rs33286469	CAGCCAACTGCAAGAGATTTCCTTCCAAGACAATCTCACCACAGTCTTGT	NA
chr1	UNCHS000614	18.524905489044	42315262	C	T	recomb_hotspot	FALSE	TRUE	TRUE	4	rs32766154	CCCACAGTGGACCCTCCTATCTTGATCACTAATTGAGAAAATACCTTACA	NA
chr1	UNC537209	18.5251981868592	42316577	G	A	haplotype_discrimination	TRUE	TRUE	TRUE	4	rs32716814	TCTCAGTGATCTTCCCCCATCCCATTACCTCTGAGGGGGTGCCCCATCCA	NA
chr1	JAX00248660	18.5259571979237	42319987	T	C	wild_alleles	TRUE	TRUE	TRUE	1	rs33284367	GGTTTACCATACCAGATATCAGCCATGGGATCTTGGTCACATTTACCACA	NA
chr1	JAX00248662	18.5274694328716	42326781	C	T	wild_alleles	TRUE	TRUE	TRUE	1	rs33289578	AGGACCAAGAGTGTTCACAACCAATCATGGAATCTAAAGCACAGGGTCAC	NA
chr1	UNC537525	18.5320795903988	42347493	G	T	haplotype_discrimination	TRUE	TRUE	TRUE	1	rs33290617	CCCAAGAATGAAAACACAAGTCTCCTTACCAAGCAGCAGAGAGCACCCAC	NA
chr1	UNC537771	18.5359147108215	42364723	T	C	haplotype_discrimination	TRUE	TRUE	TRUE	1	rs213645416	CTTCTTCTTCCATCCCCAGAACTCAATGCCTTTTAGATGTGAAAGTCTTG	NA
chr1	JAX00002942	18.5365488523237	42367572	A	G	wild_alleles	TRUE	TRUE	TRUE	1	rs31418620	AGTGAGTCAGGTACCATCTTGGATAAGTGGCTTTCTCTTATATACTTTCC	NA
chr1	B6_rs31362610	18.5365539717532	42367595	T	C	sister_strains	TRUE	TRUE	TRUE	1	rs31362610	AGGGCGTTGGTGTTGCAAACTCTGCCCATATGACTTAGTGTTCTACTTTA	NA
chr1	UNC538011	18.6026817143889	42384750	A	G	haplotype_discrimination	TRUE	TRUE	TRUE	1	rs33293419	TTTGCTTATTTTCTCCTTTCTTTGATTGTACTAGTTTGGTGACATTTCTA	NA
chr1	UNC538335	18.6091852648934	42403820	T	C	haplotype_discrimination	TRUE	TRUE	TRUE	1	rs45694529	TGGTGGCCAGTAAGTGTCATTAAATAATTGTACCATTTTGGGAACTGGGG	NA
chr1	UNCJPD008032	18.6095938256435	42405018	C	T	wild_alleles	FALSE	TRUE	TRUE	1	NA	CCATCCCTATTTCCCATCTACTGTTTTCCCTTTTAGTTTCTTCTATTCTT	NA
chr1	JAX00248686	18.6104232244283	42407450	C	T	wild_alleles	TRUE	TRUE	TRUE	1	rs32721748	ATAATTCATTTTTGGAGCTCACATGGAGAGGCATACCTGCAAAGACAGAA	NA
chr1	UNCJPD000119	18.6107038967967	42408273	G	T	wild_alleles	FALSE	TRUE	TRUE	1	NA	TTGTTTAGATCTGATTCCAGTGTTGCACGAGAAACAGAAAGGGGAGGATT	NA
chr1	UNC538532	18.6135989487229	42416762	T	G	haplotype_discrimination	TRUE	TRUE	TRUE	1	rs32229802	TGCCACCTTCCGATGAGGTCACTGATAGCCGGGGCAAAGTTTGGTTTCTC	NA
chr1	UNC539111	18.6260921089553	42453395	A	G	haplotype_discrimination	TRUE	TRUE	TRUE	1	rs48498028	CAGTTTTGCTGGGCTAAAATGAAAGTAGTTCAGCAGAGAAGTGTTCCCAA	NA
chr1	UNC539298	18.6298196289875	42464325	C	A	haplotype_discrimination	TRUE	TRUE	TRUE	1	rs32331872	GTACTTTTCTCTAGAAACCCTTAGTTTGTCCTCTCAAAGCTCAAGTCATG	NA
chr1	UNCHS000615	18.6585413138019	42493745	T	C	recomb_hotspot	FALSE	TRUE	TRUE	1	rs33312032	GGGATCGTTGAAAAAAAAAAACATGAAGGGTGTGAGCAAAGCTGGCATTC	NA
chr1	UNCHS000616	18.6720733685285	42496604	T	C	recomb_hotspot	FALSE	TRUE	TRUE	1	rs3702511	AAAAACAGTTGTCCAACTGAAATATGGAAAAGGGCTTACTCAGCAAGACG	NA
chr1	UNC539732	18.676751558799	42497612	C	T	haplotype_discrimination	TRUE	TRUE	TRUE	1	rs31670778	AAATGAGATGAGTGCAAACTAATCTCAGAGACGATGTCCAAATAGCAATA	NA
chr1	JAX00248723	18.6774010792549	42497756	G	A	wild_alleles	TRUE	TRUE	TRUE	1	rs33313823	TATGCAATTGCTAGCATAGTACACCATGGAACTCTTTGGCTCACACTGCA	NA
chr1	UNC539910	18.7027949757544	42509759	A	G	haplotype_discrimination	TRUE	TRUE	TRUE	1	rs31762027	GCCATATGGGGAGCACTCTATCTGATGGACTCACCAGGGACGAGAGATAA	NA
chr1	UNCHS000617	18.7095055564316	42514181	G	A	recomb_hotspot	FALSE	FALSE	TRUE	3	rs243197941	TCCATGAGATCCAGCTGTAAGGCATTTTCTCACTTAGTGATCAAGAGTGG	NA
chr1	UNCHS000618	18.7216029728662	42516471	C	T	recomb_hotspot	FALSE	TRUE	TRUE	3	rs231144268	CCTAGCAGCCTTCAGACGAAAATATAGAACTCTCAGCTCCTCCTGCACCA	NA
chr1	UNC540376	18.7853446062087	42533132	A	G	haplotype_discrimination	TRUE	TRUE	TRUE	1	rs33319253	TTTAGTCTCACCGAGTTTCTATTTTTAAAGGCACTTTCAGTTTCCCAGCC	NA
chr1	UNC540628	18.8521042456503	42555364	A	G	haplotype_discrimination	TRUE	TRUE	TRUE	1	rs33327755	AACTGCACTGCTATAGTTTTATATGAATGGCAGTACAGTAGGTTTACACC	NA
chr1	UNC540792	18.8652284152289	42564544	T	C	haplotype_discrimination	TRUE	TRUE	TRUE	1	rs31529397	CAGGTCCCCAGAGGAGAGAATGGGGGGTTGTGACATGCCATAGGACACGT	NA
chr1	UNC541211	18.9054329791603	42592666	G	A	haplotype_discrimination	TRUE	TRUE	TRUE	1	rs222357186	GGTCTATATCCAATACTATAACACATGTGTAAATGTCAGAGGAACACCTA	NA
chr1	UNC541620	18.9468398771457	42621629	G	A	haplotype_discrimination	TRUE	TRUE	TRUE	1	rs45851533	AAACTTCTCTTTTCATTGAATCCTGCATGCAAGGGCACTTTGTAATATTC	NA
chr1	UNC541737	18.9690986229258	42631792	T	C	haplotype_discrimination	TRUE	TRUE	TRUE	1	rs48322158	TTGCCAGGCCATGATGGACTAGTGTCTACCCTGGAACATATAAGGCATAG	NA
chr1	UNCHS000619	19.0033094606209	42634096	T	C	recomb_hotspot	FALSE	TRUE	TRUE	1	rs33339345	GAGCCCAGAGAACTCTAACTCTTCAGGATGAGGAGATGGGAGGTTGAACA	NA
chr1	JAX00248765	19.0171927649807	42635031	C	T	MDA_other	FALSE	TRUE	TRUE	1	rs33340074	TATGAAATGAGATCTATTAGCCCTCATTTCATCTATTACAGAGAAAAATA	NA
chr1	UNCHS000620	19.090185878126	42637571	A	G	recomb_hotspot	FALSE	TRUE	TRUE	1	rs33335672	AATTGGAGGATAAGTTTTCTCCTCGCACAAAGCTTGACCAGATGCCCTTC	NA
chr1	JAX00248770	19.0930556748863	42651171	G	A	wild_alleles	TRUE	TRUE	TRUE	1	rs33339895	CAATACAAAACCAGCTCAGGGTTTTCAGCCAGGGGTTAATGTGGTTAGCT	NA
chr1	UNC542228	19.0985528127836	42677222	G	A	haplotype_discrimination	TRUE	TRUE	TRUE	1	rs33342908	CCCAAACAAAGTCCATATTGGAGAGAGTCTGAGAAGAGGAATATACATAA	NA
chr1	UNC542313	19.1832669869714	42690144	A	C	haplotype_discrimination	TRUE	TRUE	TRUE	1	rs253042754	AGAGACACTTGCTCAAATACACGTATACCATATGATTTCACACTGGACCT	NA
chr1	UNCHS000621	19.3492987279302	42705218	T	C	recomb_hotspot	FALSE	TRUE	TRUE	1	rs265164633	AGTAAAATAGAAATGCCTGTTGTTCTTGGATTTTCTGTTGCGGAGTCTTG	NA
chr1	UNC542508	19.4441628973239	42716693	A	G	haplotype_discrimination	TRUE	TRUE	TRUE	1	rs219885017	CTCATCAATAGATAGATATATAAGCAGGTTAAAAGAGAAGGAAACACTGG	NA
chr1	JAX00248792	19.4643331676799	42732818	T	C	wild_alleles	TRUE	TRUE	TRUE	1	rs33348615	CCAGCCACACAGACCTTGAGTGGACAGTTATTCTACTGGCATAATTGAGA	NA
chr1	JAX00002972	19.4773803823867	42758562	A	G	haplotype_discrimination	TRUE	TRUE	TRUE	1	rs33349945	CATTCCTTTGAGCTCAGCATTTCATGTAAGACTCTTCAACCAATGGCCAA	NA
[truncated: 141,260 more rows]
