# Supplementary material for: The Mouse Universal Genotyping Array: From Substrains to Subspecies
Source: G3 (Bethesda). 2015 Dec 18;6(2):263–79. doi: 10.1534/g3.115.022087 (PMC4751547; doi:10.1534/g3.115.022087)
Supplement: Supporting Information [file supp_g3.115.022087_TableS3.xlsx]

## Sheet: TableS3
Table S3 Presence/absence probes validated for detection of genetically-engineered constructs.
Target	Marker	Informative axis
luciferase 1	LuciferaseJAX001	x
luciferase 2	LuciferaseJAX002	y
DsRed	DsRedJAX001	y
DsRed	DsRedJAX002	y
eGFP variant 1	EGFP001	x
eGFP variant 1	EGFP003	y
eGFP variant 1	EGFP010	y
eGFP variant 1	EGFP011	y
iCre	iCreJAX001	y
iCre	iCreJAX002	x
CMV	CMV001	y
CMV	CMV002	y
Cre	Cre001	x
Cre	Cre002	y
Cre	CreERT001	x
SV40	SV40JAX001	x
ChloR	ChloR001	y
ChloR	ChloR002	y
MC1	MC1001	x
MC1	MC1002	y
NeoR	neo001	x
NeoR	neo002	x
TK	TK001	y
eGFP variant 2	eGFPlongJAX001	y
eGFP variant 3	eGFPlongJAX002	y
bGeo	bGeoNagy001	x
mCherry	mCherry001	x
mCherry	mCherry002	y
tdTomato	tdTomato001	y
tdTomato	tdTomato002	y
tdTomato	tdTomatoJAX001	y
TetO	TetOJAX002	x
AmpR	AmpR001	y
AmpR	AmpR002	x
lacZ	LacZ001	y
lacZ	LacZ002	y
rabbit beta-globin	rabbbglobpA001	x
rabbit beta-globin	rabbbglobpA002	x
